# Supplementary material for: Genomic insight into diet adaptation in the biological control agent Cryptolaemus montrouzieri
Source: BMC Genomics. 2021 Feb 25;22:135. doi: 10.1186/s12864-021-07442-3 (PMC7905881; doi:10.1186/s12864-021-07442-3)
Supplement: Supplementary file 2 — Additional file 2: Table S1. Functional annotation of the gene set predicted from the genome of Cryptolaemus montrouzieri. Table S2. Information on the orthologous groups identified by OrthoFinder, number of genes in each genome/orthologous group and the p-value in the branch of Cryptolaemus montrouzieri estimated by CAFE. Table S4. Details of transcriptome profiling of Cryptolaemus montrouzieri under different diet treatments. Expression levels of genes of the 12 factitious prey or artificial diet treatments were compared to those of the mealybug treatment. Values of fragments per kilobase of transcript per million mapped reads (FPKM) of each gene/treatment and log2(fold change) and adjusted p of each gene/comparison are shown. [file 12864_2021_7442_MOESM2_ESM.xlsx]

## Sheet: TABLES1
SEQID	POSITION	NCBI.NR.HEXAPODA	SWISSPROT	PFAM	GENE ONTOLOGY	KEGG.ORTHOLOGY	KEGG.MAP
CMONTjg27601.t1	Contig00001:324649-325854	uncharacterized protein LOC112046303 [Bicyclus anynana]	sp|Q3MF89|GPMI_TRIV2 2,3-bisphosphoglycerate-independent phosphoglycerate mutase OS=Trichormus variabilis (strain ATCC 29413 / PCC 7937) OX=240292 GN=gpmI PE=3 SV=1
CMONTjg27594.t1	Contig00001:248047-271887	PREDICTED: negative elongation factor A isoform X2 [Tribolium castaneum]	sp|Q86NP2|NELFA_DROME Negative elongation factor A OS=Drosophila melanogaster OX=7227 GN=Nelf-A PE=1 SV=2		GO:0000122,GO:0003674,GO:0003676,GO:0003723,GO:0005488,GO:0005575,GO:0005622,GO:0005623,GO:0005634,GO:0005654,GO:0006355,GO:0006357,GO:0008023,GO:0008150,GO:0009889,GO:0009890,GO:0009892,GO:0010468,GO:0010556,GO:0010558,GO:0010605,GO:0010629,GO:0017053,GO:0019219,GO:0019222,GO:0031323,GO:0031324,GO:0031326,GO:0031327,GO:0031974,GO:0031981,GO:0032021,GO:0032784,GO:0032785,GO:0032991,GO:0034243,GO:…	ko:K15179
CMONTjg27620.t1	Contig00001:821348-822166	uncharacterized protein LOC111420257 [Onthophagus taurus]	sp|Q9NZN8|CNOT2_HUMAN CCR4-NOT transcription complex subunit 2 OS=Homo sapiens OX=9606 GN=CNOT2 PE=1 SV=1
CMONTjg27584.t1	Contig00001:6827-7189	hypothetical protein TcasGA2_TC001822 [Tribolium castaneum]	sp|Q8BHB3|LAX1_MOUSE Lymphocyte transmembrane adapter 1 OS=Mus musculus OX=10090 GN=Lax1 PE=2 SV=2
CMONTjg27591.t1	Contig00001:182160-182559	LOW QUALITY PROTEIN: uncharacterized protein LOC111507449 [Leptinotarsa decemlineata]	sp|Q5R821|OLA1_PONAB Obg-like ATPase 1 OS=Pongo abelii OX=9601 GN=OLA1 PE=2 SV=1	PF14529:Endonuclease-reverse transcriptase
CMONTjg27596.t1	Contig00001:288453-294141	uncharacterized protein LOC107274509 isoform X3 [Cephus cinctus]	sp|Q5SWU9|ACACA_MOUSE Acetyl-CoA carboxylase 1 OS=Mus musculus OX=10090 GN=Acaca PE=1 SV=1
CMONTjg27606.t1	Contig00001:532541-532855	protein split ends-like [Helicoverpa armigera]	sp|O94267|SPT16_SCHPO FACT complex subunit spt16 OS=Schizosaccharomyces pombe (strain 972 / ATCC 24843) OX=284812 GN=spt16 PE=1 SV=1
CMONTjg27586.t1	Contig00001:56838-57381	uncharacterized protein LOC112637159 [Camponotus floridanus]	sp|Q54DL7|Y2188_DICDI von Willebrand factor A domain-containing protein DDB_G0292188 OS=Dictyostelium discoideum OX=44689 GN=DDB_G0292188 PE=4 SV=1
CMONTjg27614.t1	Contig00001:592278-593410	hypothetical protein YQE_11595, partial [Dendroctonus ponderosae]	sp|P0C7P3|SLN14_HUMAN Protein SLFN14 OS=Homo sapiens OX=9606 GN=SLFN14 PE=1 SV=2		GO:0001505,GO:0001692,GO:0003674,GO:0003824,GO:0003833,GO:0005575,GO:0005622,GO:0005623,GO:0005737,GO:0006082,GO:0006518,GO:0006520,GO:0006570,GO:0006576,GO:0006582,GO:0006583,GO:0006584,GO:0006629,GO:0006631,GO:0006633,GO:0006725,GO:0006807,GO:0007275,GO:0007564,GO:0007591,GO:0007593,GO:0007610,GO:0007622,GO:0007623,GO:0007626,GO:0008150,GO:0008152,GO:0008610,GO:0009058,GO:0009072,GO:0009308,GO:…
CMONTjg27616.t1	Contig00001:599970-669400	PREDICTED: LOW QUALITY PROTEIN: uncharacterized protein LOC109601573 [Aethina tumida]	sp|P45745|DHBF_BACSU Dimodular nonribosomal peptide synthase OS=Bacillus subtilis (strain 168) OX=224308 GN=dhbF PE=1 SV=4	PF00501:AMP-binding enzyme|PF00550:Phosphopantetheine attachment site	GO:0001505,GO:0001692,GO:0003674,GO:0003824,GO:0003833,GO:0005575,GO:0005622,GO:0005623,GO:0005737,GO:0006082,GO:0006518,GO:0006520,GO:0006570,GO:0006576,GO:0006582,GO:0006583,GO:0006584,GO:0006629,GO:0006631,GO:0006633,GO:0006725,GO:0006807,GO:0007275,GO:0007564,GO:0007591,GO:0007593,GO:0007610,GO:0007622,GO:0007623,GO:0007626,GO:0008150,GO:0008152,GO:0008610,GO:0009058,GO:0009072,GO:0009308,GO:…
CMONTjg27613.t1	Contig00001:577889-598066	uncharacterized protein LOC112466355 [Temnothorax curvispinosus]	sp|P10394|POL4_DROME Retrovirus-related Pol polyprotein from transposon 412 OS=Drosophila melanogaster OX=7227 GN=POL PE=4 SV=1
CMONTjg27595.t1	Contig00001:267795-268340	uncharacterized protein LOC112126499 [Cimex lectularius]	sp|P21330|GAGJ_DROME Nucleic-acid-binding protein from mobile element jockey OS=Drosophila melanogaster OX=7227 GN=gag PE=4 SV=1
CMONTjg27602.t1	Contig00001:321167-323228	uncharacterized protein LOC103521654 [Diaphorina citri]	sp|Q08358|PP220_ASFB7 Polyprotein pp220 OS=African swine fever virus (strain Badajoz 1971 Vero-adapted) OX=10498 GN=Ba71V-92 PE=1 SV=3	PF05380:Pao retrotransposon peptidase|PF18701:Family of unknown function (DUF5641)
CMONTjg27607.t1	Contig00001:533751-535503	golgin subfamily A member 4-like isoform X5 [Cimex lectularius]	sp|Q96WU9|YJO6_SCHPO Uncharacterized protein PB16A4.06c OS=Schizosaccharomyces pombe (strain 972 / ATCC 24843) OX=284812 GN=SPCPB16A4.06c PE=4 SV=1
CMONTjg27585.t1	Contig00001:55013-56396	lumbrokinase-3(1) [Anopheles darlingi]	sp|B5DEN9|VPS28_RAT Vacuolar protein sorting-associated protein 28 homolog OS=Rattus norvegicus OX=10116 GN=Vps28 PE=2 SV=1
CMONTjg27585.t2	Contig00001:55013-56396	PREDICTED: inositol hexakisphosphate and diphosphoinositol-pentakisphosphate kinase 2 isoform X2 [Neodiprion lecontei]	sp|Q84LM2|VPE1_ORYSJ Vacuolar-processing enzyme beta-isozyme 1 OS=Oryza sativa subsp. japonica OX=39947 GN=VPE1 PE=1 SV=1
CMONTjg27617.t1	Contig00001:680013-682123	putative RNA-directed DNA polymerase from transposon BS-like Protein [Tribolium castaneum]	sp|Q9NBX4|RTXE_DROME Probable RNA-directed DNA polymerase from transposon X-element OS=Drosophila melanogaster OX=7227 GN=X-element\ORF2 PE=3 SV=1
CMONTjg27597.t1	Contig00001:311516-311821	snake [Culex quinquefasciatus]	sp|B5RUL6|MDM12_DEBHA Mitochondrial distribution and morphology protein 12 OS=Debaryomyces hansenii (strain ATCC 36239 / CBS 767 / JCM 1990 / NBRC 0083 / IGC 2968) OX=284592 GN=MDM12 PE=3 SV=2
CMONTjg27603.t1	Contig00001:375879-376250	putative RNA-directed DNA polymerase from transposon BS-like Protein [Tribolium castaneum]	sp|A4FYN1|FLPA_METM5 Fibrillarin-like rRNA/tRNA 2'-O-methyltransferase OS=Methanococcus maripaludis (strain C5 / ATCC BAA-1333) OX=402880 GN=flpA PE=3 SV=1
CMONTjg27610.t1	Contig00001:537779-541372	uncharacterized protein LOC111692244 isoform X1 [Anoplophora glabripennis]	sp|Q09575|YRD6_CAEEL Uncharacterized protein K02A2.6 OS=Caenorhabditis elegans OX=6239 GN=K02A2.6 PE=4 SV=1
CMONTjg27587.t1	Contig00001:62252-83149	hypothetical protein TcasGA2_TC001485 [Tribolium castaneum]	sp|P14380|YTX1_XENLA Transposon TX1 uncharacterized 82 kDa protein OS=Xenopus laevis OX=8355 PE=4 SV=1
CMONTjg27588.t1	Contig00001:83207-83638	hypothetical protein TcasGA2_TC010692 [Tribolium castaneum]	sp|A6H0C4|KATG_FLAPJ Catalase-peroxidase OS=Flavobacterium psychrophilum (strain JIP02/86 / ATCC 49511) OX=402612 GN=katG PE=3 SV=1
CMONTjg27615.t1	Contig00001:598848-599837	uncharacterized protein LOC112694884, partial [Athalia rosae]	sp|Q9M2U3|ALPL_ARATH Protein ALP1-like OS=Arabidopsis thaliana OX=3702 GN=At3g55350 PE=2 SV=1	PF13613:Helix-turn-helix of DDE superfamily endonuclease|PF13359:DDE superfamily endonuclease
CMONTjg27608.t1	Contig00001:535577-536110	uncharacterized protein K02A2.6-like [Leptinotarsa decemlineata]	sp|Q09575|YRD6_CAEEL Uncharacterized protein K02A2.6 OS=Caenorhabditis elegans OX=6239 GN=K02A2.6 PE=4 SV=1
CMONTjg27612.t1	Contig00001:572460-575569	PREDICTED: uncharacterized protein LOC108557768 [Nicrophorus vespilloides]	sp|Q6PEI7|PYRG1_DANRE CTP synthase 1 OS=Danio rerio OX=7955 GN=ctps1 PE=1 SV=1
CMONTjg27592.t1	Contig00001:204641-221993	hypothetical protein TcasGA2_TC031697 [Tribolium castaneum]	sp|P59687|NAGB_ENTFA Glucosamine-6-phosphate deaminase OS=Enterococcus faecalis (strain ATCC 700802 / V583) OX=226185 GN=nagB PE=3 SV=1
CMONTjg27598.t1	Contig00001:313843-315484	RING finger protein 37 [Leptinotarsa decemlineata]	sp|Q925F4|RNF37_MOUSE RING finger protein 37 OS=Mus musculus OX=10090 GN=Ubox5 PE=1 SV=2	PF04564:U-box domain	GO:0003674,GO:0003824,GO:0004842,GO:0005575,GO:0005622,GO:0005623,GO:0005634,GO:0006464,GO:0006807,GO:0008150,GO:0008152,GO:0009987,GO:0016567,GO:0016740,GO:0019538,GO:0019787,GO:0032446,GO:0034450,GO:0036211,GO:0043170,GO:0043226,GO:0043227,GO:0043229,GO:0043231,GO:0043412,GO:0044237,GO:0044238,GO:0044260,GO:0044267,GO:0044424,GO:0044464,GO:0061630,GO:0061659,GO:0070647,GO:0071704,GO:0140096,GO:…	ko:K10600	ko04120,map04120
CMONTjg27619.t1	Contig00001:770019-776126	piggyBac transposable element-derived protein 4-like [Spodoptera litura]	sp|P22517|KCC2_YEAST Calcium/calmodulin-dependent protein kinase II OS=Saccharomyces cerevisiae (strain ATCC 204508 / S288c) OX=559292 GN=CMK2 PE=1 SV=2	PF13843:Transposase IS4
CMONTjg27604.t1	Contig00001:401663-476059	vacuolar protein sorting-associated protein 13B [Anoplophora glabripennis]	sp|Q80TY5|VP13B_MOUSE Vacuolar protein sorting-associated protein 13B OS=Mus musculus OX=10090 GN=Vps13b PE=1 SV=3	PF12624:N-terminal region of Chorein or VPS13|PF16909:Vacuolar-sorting-associated 13 protein C-terminal|PF06650:SHR-binding domain of vacuolar-sorting associated protein 13	GO:0005575,GO:0006605,GO:0006623,GO:0006810,GO:0006886,GO:0007034,GO:0008104,GO:0008150,GO:0015031,GO:0015833,GO:0016020,GO:0019898,GO:0033036,GO:0033365,GO:0034613,GO:0042886,GO:0044425,GO:0045184,GO:0046907,GO:0051179,GO:0051234,GO:0051641,GO:0051649,GO:0070727,GO:0071702,GO:0071705,GO:0072594,GO:0072665,GO:0072666	ko:K19526
CMONTjg27589.t1	Contig00001:91174-97180	GATA zinc finger domain-containing protein 4-like [Agrilus planipennis]	sp|P20825|POL2_DROME Retrovirus-related Pol polyprotein from transposon 297 OS=Drosophila melanogaster OX=7227 GN=pol PE=4 SV=1
CMONTjg27609.t1	Contig00001:536489-537715	uncharacterized protein LOC108913293, partial [Anoplophora glabripennis]	sp|P20825|POL2_DROME Retrovirus-related Pol polyprotein from transposon 297 OS=Drosophila melanogaster OX=7227 GN=pol PE=4 SV=1	PF17919:RNase H-like domain found in reverse transcriptase
CMONTjg27618.t1	Contig00001:769597-769962	piggyBac transposable element-derived protein 4-like [Onthophagus taurus]
CMONTjg27618.t2	Contig00001:769597-769962	hypothetical protein C0J52_06641 [Blattella germanica]	sp|Q2LPW5|SYDN1_SYNAS Aspartate--tRNA(Asp/Asn) ligase 1 OS=Syntrophus aciditrophicus (strain SB) OX=56780 GN=aspS1 PE=3 SV=1
CMONTjg27618.t3	Contig00001:769597-769962	hypothetical protein C0J52_17513 [Blattella germanica]
CMONTjg27605.t1	Contig00001:480778-529192	ATP-dependent DNA helicase PIF1 [Anoplophora glabripennis]	sp|Q7ZV90|PIF1_DANRE ATP-dependent DNA helicase PIF1 OS=Danio rerio OX=7955 GN=pif1 PE=2 SV=1	PF05970:PIF1-like helicase	GO:0000002,GO:0003674,GO:0003678,GO:0003824,GO:0004003,GO:0004386,GO:0004857,GO:0005575,GO:0005622,GO:0005623,GO:0005634,GO:0005657,GO:0005694,GO:0005737,GO:0005739,GO:0006139,GO:0006259,GO:0006260,GO:0006725,GO:0006807,GO:0006996,GO:0007005,GO:0008026,GO:0008094,GO:0008150,GO:0008152,GO:0009058,GO:0009059,GO:0009889,GO:0009890,GO:0009892,GO:0009987,GO:0010521,GO:0010556,GO:0010558,GO:0010605,GO:…	ko:K15255
CMONTjg27611.t1	Contig00001:559985-560341	PREDICTED: uncharacterized protein LOC106143167 [Amyelois transitella]	sp|A0RYM0|DP2L_CENSY DNA polymerase II large subunit OS=Cenarchaeum symbiosum (strain A) OX=414004 GN=polC PE=3 SV=1
CMONTjg27600.t1	Contig00001:327278-344054	PREDICTED: antigen KI-67 isoform X2 [Tribolium castaneum]
CMONTjg27599.t1	Contig00001:315945-320526	PREDICTED: uncharacterized protein LOC109609613 [Aethina tumida]	sp|P46013|KI67_HUMAN Proliferation marker protein Ki-67 OS=Homo sapiens OX=9606 GN=MKI67 PE=1 SV=2
CMONTjg27590.t1	Contig00001:168117-168972	uncharacterized protein LOC112905416 [Agrilus planipennis]	sp|Q3ZZD2|SYFB_DEHMC Phenylalanine--tRNA ligase beta subunit OS=Dehalococcoides mccartyi (strain CBDB1) OX=255470 GN=pheT PE=3 SV=1
CMONTjg27590.t2	Contig00001:166472-168972	PREDICTED: uncharacterized protein LOC103315622 [Nasonia vitripennis]	sp|Q7YKQ3|MATK_GRAOF Maturase K OS=Gratiola officinalis OX=204382 GN=matK PE=3 SV=1
CMONTjg27593.t1	Contig00001:234169-237623	Retrovirus-related Pol polyprotein from transposon 412-like Protein [Tribolium castaneum]	sp|P10394|POL4_DROME Retrovirus-related Pol polyprotein from transposon 412 OS=Drosophila melanogaster OX=7227 GN=POL PE=4 SV=1	PF00665:Integrase core domain
CMONTjg5102.t1	Contig00002:961368-961895	uncharacterized protein LOC108917252 [Anoplophora glabripennis]	sp|Q059Y8|DCST1_MOUSE E3 ubiquitin-protein ligase DCST1 OS=Mus musculus OX=10090 GN=Dcst1 PE=2 SV=1
CMONTjg5089.t1	Contig00002:199664-199978	hypothetical protein B5X24_HaOG205730 [Helicoverpa armigera]	sp|P21328|RTJK_DROME RNA-directed DNA polymerase from mobile element jockey OS=Drosophila melanogaster OX=7227 GN=pol PE=1 SV=1
CMONTjg5089.t2	Contig00002:194903-199978	PREDICTED: RNA-directed DNA polymerase from mobile element jockey-like [Plutella xylostella]	sp|P21328|RTJK_DROME RNA-directed DNA polymerase from mobile element jockey OS=Drosophila melanogaster OX=7227 GN=pol PE=1 SV=1
CMONTjg5084.t1	Contig00002:17760-18502	PREDICTED: serine/threonine-protein kinase Doa isoform X5 [Tribolium castaneum]	sp|Q24761|TRSF_DROVI Female-specific protein transformer OS=Drosophila virilis OX=7244 GN=tra PE=3 SV=1
CMONTjg5095.t1	Contig00002:435881-437693	piggyBac transposable element-derived protein 4-like [Diachasma alloeum]	sp|Q96DM1|PGBD4_HUMAN PiggyBac transposable element-derived protein 4 OS=Homo sapiens OX=9606 GN=PGBD4 PE=2 SV=3	PF13843:Transposase IS4
CMONTjg5106.t1	Contig00002:1099546-1100020	hypothetical protein [Bactrocera tryoni]	sp|Q03272|PO14_NASVI Retrovirus-related Pol polyprotein from type-1 retrotransposable element R1 4 (Fragment) OS=Nasonia vitripennis OX=7425 PE=4 SV=1
CMONTjg5090.t1	Contig00002:259311-259818	hypothetical protein RP20_CCG018649 [Aedes albopictus]	sp|Q9NBX4|RTXE_DROME Probable RNA-directed DNA polymerase from transposon X-element OS=Drosophila melanogaster OX=7227 GN=X-element\ORF2 PE=3 SV=1
CMONTjg5092.t1	Contig00002:368545-368905	PREDICTED: uncharacterized protein LOC106711676 [Papilio machaon]	sp|P54389|YPIA_BACSU TPR repeat-containing protein YpiA OS=Bacillus subtilis (strain 168) OX=224308 GN=ypiA PE=4 SV=1
CMONTjg5099.t1	Contig00002:729422-729808	PREDICTED: early growth response protein 1-B isoform X2 [Tribolium castaneum]	sp|Q6L2Z8|GLGE_PICTO Alpha-1,4-glucan:maltose-1-phosphate maltosyltransferase OS=Picrophilus torridus (strain ATCC 700027 / DSM 9790 / JCM 10055 / NBRC 100828) OX=263820 GN=glgE PE=3 SV=1
CMONTjg5096.t1	Contig00002:491425-507272	PREDICTED: tigger transposable element-derived protein 6-like [Rhagoletis zephyria]	sp|P27790|CENPB_MOUSE Major centromere autoantigen B OS=Mus musculus OX=10090 GN=Cenpb PE=2 SV=2	PF03184:DDE superfamily endonuclease|PF03221:Tc5 transposase DNA-binding domain
CMONTjg5100.t1	Contig00002:790302-815280	early growth response protein 1-B isoform X2 [Anoplophora glabripennis]	sp|Q06889|EGR3_HUMAN Early growth response protein 3 OS=Homo sapiens OX=9606 GN=EGR3 PE=2 SV=1	PF00096:Zinc finger, C2H2 type	GO:0001667,GO:0001700,GO:0006928,GO:0007154,GO:0007267,GO:0007275,GO:0007390,GO:0007398,GO:0007399,GO:0007417,GO:0007424,GO:0007427,GO:0007517,GO:0007525,GO:0008150,GO:0008152,GO:0009653,GO:0009790,GO:0009792,GO:0009888,GO:0009987,GO:0010631,GO:0016203,GO:0016204,GO:0016477,GO:0023052,GO:0032501,GO:0032502,GO:0040011,GO:0042440,GO:0048513,GO:0048598,GO:0048731,GO:0048856,GO:0048870,GO:0051179,GO:…	ko:K09203,ko:K18757	ko04371,ko04933,ko05020,ko05166,map04371,map04933,map05020,map05166
CMONTjg5100.t2	Contig00002:790302-815280	early growth response protein 1-B isoform X2 [Anoplophora glabripennis]	sp|Q06889|EGR3_HUMAN Early growth response protein 3 OS=Homo sapiens OX=9606 GN=EGR3 PE=2 SV=1	PF00096:Zinc finger, C2H2 type	GO:0001667,GO:0001700,GO:0006928,GO:0007154,GO:0007267,GO:0007275,GO:0007390,GO:0007398,GO:0007399,GO:0007417,GO:0007424,GO:0007427,GO:0007517,GO:0007525,GO:0008150,GO:0008152,GO:0009653,GO:0009790,GO:0009792,GO:0009888,GO:0009987,GO:0010631,GO:0016203,GO:0016204,GO:0016477,GO:0023052,GO:0032501,GO:0032502,GO:0040011,GO:0042440,GO:0048513,GO:0048598,GO:0048731,GO:0048856,GO:0048870,GO:0051179,GO:…	ko:K09203,ko:K18757	ko04371,ko04933,ko05020,ko05166,map04371,map04933,map05020,map05166
CMONTjg5100.t3	Contig00002:790302-815280	early growth response protein 1-B isoform X1 [Anoplophora glabripennis]	sp|Q06889|EGR3_HUMAN Early growth response protein 3 OS=Homo sapiens OX=9606 GN=EGR3 PE=2 SV=1	PF00096:Zinc finger, C2H2 type	GO:0001667,GO:0001700,GO:0006928,GO:0007154,GO:0007267,GO:0007275,GO:0007390,GO:0007398,GO:0007399,GO:0007417,GO:0007424,GO:0007427,GO:0007517,GO:0007525,GO:0008150,GO:0008152,GO:0009653,GO:0009790,GO:0009792,GO:0009888,GO:0009987,GO:0010631,GO:0016203,GO:0016204,GO:0016477,GO:0023052,GO:0032501,GO:0032502,GO:0040011,GO:0042440,GO:0048513,GO:0048598,GO:0048731,GO:0048856,GO:0048870,GO:0051179,GO:…	ko:K09203,ko:K18757	ko04371,ko04933,ko05020,ko05166,map04371,map04933,map05020,map05166
CMONTjg5105.t1	Contig00002:1058645-1064119	uncharacterized protein LOC108732240 [Agrilus planipennis]	sp|P23214|OAC_BPSFV O-acetyl transferase OS=Shigella phage Sf6 OX=10761 GN=OAC PE=3 SV=1
CMONTjg5093.t1	Contig00002:375816-376328	uncharacterized protein LOC111049813 [Nilaparvata lugens]	sp|O29309|AGLUS_ARCFU Archaeal glutamate synthase [NADPH] OS=Archaeoglobus fulgidus (strain ATCC 49558 / VC-16 / DSM 4304 / JCM 9628 / NBRC 100126) OX=224325 GN=gltB PE=3 SV=1
CMONTjg5091.t1	Contig00002:324361-326143	endonuclease-reverse transcriptase [Bombyx mori]	sp|Q9SSK2|FB86_ARATH Putative F-box protein At1g70970 OS=Arabidopsis thaliana OX=3702 GN=At1g70970 PE=4 SV=1
CMONTjg5087.t1	Contig00002:120546-130943	PREDICTED: CAP-Gly domain-containing linker protein 1 isoform X17 [Tribolium castaneum]	sp|Q9DAQ9|SPT19_MOUSE Spermatogenesis-associated protein 19, mitochondrial OS=Mus musculus OX=10090 GN=Spata19 PE=1 SV=1
CMONTjg5104.t1	Contig00002:988130-991296	PREDICTED: uncharacterized protein LOC105663567 [Megachile rotundata]	sp|Q95SX7|RTBS_DROME Probable RNA-directed DNA polymerase from transposon BS OS=Drosophila melanogaster OX=7227 GN=RTase PE=2 SV=1
CMONTjg5101.t1	Contig00002:910709-913096	PREDICTED: uncharacterized protein LOC106141652 [Amyelois transitella]	sp|P71404|CLPB_HELPY Chaperone protein ClpB OS=Helicobacter pylori (strain ATCC 700392 / 26695) OX=85962 GN=clpB PE=3 SV=2	PF13359:DDE superfamily endonuclease
CMONTjg5086.t1	Contig00002:47170-47808	tigger transposable element-derived protein 6-like, partial [Myzus persicae]
CMONTjg5097.t1	Contig00002:530458-532636	uncharacterized protein LOC108253603 [Diaphorina citri]	sp|P16425|Y2R2_DROME Putative 115 kDa protein in type-1 retrotransposable element R1DM OS=Drosophila melanogaster OX=7227 GN=R1A1-element\ORF2 PE=4 SV=1	PF00078:Reverse transcriptase (RNA-dependent DNA polymerase)
CMONTjg5088.t1	Contig00002:152609-153088	PREDICTED: uncharacterized protein LOC105455090 [Wasmannia auropunctata]	sp|Q5ZHN4|XRP2_CHICK Protein XRP2 OS=Gallus gallus OX=9031 GN=RP2 PE=2 SV=3
CMONTjg5103.t1	Contig00002:981125-982371	uncharacterized protein LOC105199275 [Solenopsis invicta]	sp|Q588U8|CFDP2_TRAJA Craniofacial development protein 2 OS=Tragulus javanicus OX=9849 GN=CFDP2 PE=2 SV=1
CMONTjg5085.t1	Contig00002:21756-28869	PREDICTED: charged multivesicular body protein 5 [Tribolium castaneum]	sp|Q9VVI9|CHMP5_DROME Charged multivesicular body protein 5 OS=Drosophila melanogaster OX=7227 GN=Vps60 PE=1 SV=2	PF03357:Snf7	GO:0000815,GO:0005575,GO:0005622,GO:0005623,GO:0005737,GO:0005768,GO:0006810,GO:0008150,GO:0010008,GO:0012505,GO:0016020,GO:0016192,GO:0016197,GO:0031090,GO:0031410,GO:0031982,GO:0032509,GO:0032991,GO:0036452,GO:0043226,GO:0043227,GO:0043229,GO:0044422,GO:0044424,GO:0044425,GO:0044433,GO:0044440,GO:0044444,GO:0044446,GO:0044464,GO:0046907,GO:0051179,GO:0051234,GO:0051641,GO:0051649,GO:0071985,GO:…	ko:K12198	ko04144,ko04217,map04144,map04217
CMONTjg5094.t1	Contig00002:377262-377913	PREDICTED: uncharacterized protein LOC108359223 isoform X2 [Rhagoletis zephyria]	sp|O00468|AGRIN_HUMAN Agrin OS=Homo sapiens OX=9606 GN=AGRN PE=1 SV=6
CMONTjg5098.t1	Contig00002:611470-611775	PREDICTED: uncharacterized protein LOC109041749 [Bemisia tabaci]	sp|Q588U8|CFDP2_TRAJA Craniofacial development protein 2 OS=Tragulus javanicus OX=9849 GN=CFDP2 PE=2 SV=1
CMONTjg21109.t1	Contig00003:2496826-2501350	glucosidase 2 subunit beta-like [Leptinotarsa decemlineata]	sp|P14314|GLU2B_HUMAN Glucosidase 2 subunit beta OS=Homo sapiens OX=9606 GN=PRKCSH PE=1 SV=2	PF12999:Glucosidase II beta subunit-like|PF13015:Glucosidase II beta subunit-like protein		ko:K08288	ko04141,map04141
CMONTjg21052.t1	Contig00003:606275-606816	uncharacterized protein LOC111422751 [Onthophagus taurus]	sp|A1CSR1|MRH4_ASPCL ATP-dependent RNA helicase mrh4, mitochondrial OS=Aspergillus clavatus (strain ATCC 1007 / CBS 513.65 / DSM 816 / NCTC 3887 / NRRL 1) OX=344612 GN=mrh4 PE=3 SV=2
CMONTjg21048.t1	Contig00003:552189-562312	PREDICTED: RNA-binding protein 1 isoform X1 [Tribolium castaneum]	sp|Q02427|RBP1_DROME RNA-binding protein 1 OS=Drosophila melanogaster OX=7227 GN=Rbp1 PE=2 SV=3	PF00076:RNA recognition motif. (a.k.a. RRM, RBD, or RNP domain)	GO:0000375,GO:0000377,GO:0000381,GO:0000398,GO:0001178,GO:0003674,GO:0003676,GO:0003723,GO:0003729,GO:0005488,GO:0006139,GO:0006355,GO:0006357,GO:0006396,GO:0006397,GO:0006725,GO:0006807,GO:0008150,GO:0008152,GO:0008380,GO:0009889,GO:0009987,GO:0010467,GO:0010468,GO:0010556,GO:0016070,GO:0016071,GO:0019219,GO:0019222,GO:0031323,GO:0031326,GO:0031440,GO:0034641,GO:0043170,GO:0043254,GO:0043484,GO:…
CMONTjg21090.t1	Contig00003:1619911-1629497	Uncharacterized protein OBRU01_00964 [Operophtera brumata]	sp|A4XLM7|TRPD_CALS8 Anthranilate phosphoribosyltransferase OS=Caldicellulosiruptor saccharolyticus (strain ATCC 43494 / DSM 8903 / Tp8T 6331) OX=351627 GN=trpD PE=3 SV=1	PF10545:Alcohol dehydrogenase transcription factor Myb/SANT-like
CMONTjg21036.t1	Contig00003:56590-104721	protein transport protein Sec16B isoform X3 [Anoplophora glabripennis]	sp|E9QAT4|SC16A_MOUSE Protein transport protein Sec16A OS=Mus musculus OX=10090 GN=Sec16a PE=1 SV=1	PF12931:Sec23-binding domain of Sec16	GO:0003400,GO:0003674,GO:0005488,GO:0005515,GO:0005575,GO:0005622,GO:0005623,GO:0005737,GO:0005783,GO:0006810,GO:0006888,GO:0006950,GO:0006996,GO:0007029,GO:0007030,GO:0007154,GO:0008104,GO:0008150,GO:0009267,GO:0009605,GO:0009987,GO:0009991,GO:0010256,GO:0012505,GO:0016020,GO:0016043,GO:0016192,GO:0017016,GO:0019899,GO:0031267,GO:0031667,GO:0031668,GO:0031669,GO:0032386,GO:0032388,GO:0032879,GO:…	ko:K20353
CMONTjg21036.t2	Contig00003:56590-104721	protein transport protein Sec16B isoform X3 [Anoplophora glabripennis]	sp|E9QAT4|SC16A_MOUSE Protein transport protein Sec16A OS=Mus musculus OX=10090 GN=Sec16a PE=1 SV=1	PF12931:Sec23-binding domain of Sec16	GO:0003400,GO:0003674,GO:0005488,GO:0005515,GO:0005575,GO:0005622,GO:0005623,GO:0005737,GO:0005783,GO:0006810,GO:0006888,GO:0006950,GO:0006996,GO:0007029,GO:0007030,GO:0007154,GO:0008104,GO:0008150,GO:0009267,GO:0009605,GO:0009987,GO:0009991,GO:0010256,GO:0012505,GO:0016020,GO:0016043,GO:0016192,GO:0017016,GO:0019899,GO:0031267,GO:0031667,GO:0031668,GO:0031669,GO:0032386,GO:0032388,GO:0032879,GO:…	ko:K20353
CMONTjg21111.t1	Contig00003:2532539-2543651	serine protease P22 [Tribolium castaneum]	sp|Q9DBI0|TMPS6_MOUSE Transmembrane protease serine 6 OS=Mus musculus OX=10090 GN=Tmprss6 PE=1 SV=4	PF00089:Trypsin		ko:K09640
CMONTjg21061.t1	Contig00003:777914-784085	collagen alpha-1(I) chain-like [Leptinotarsa decemlineata]	sp|P02466|CO1A2_RAT Collagen alpha-2(I) chain OS=Rattus norvegicus OX=10116 GN=Col1a2 PE=1 SV=3	PF01391:Collagen triple helix repeat (20 copies)|PF01410:Fibrillar collagen C-terminal domain		ko:K19719	ko04151,ko04510,ko04512,ko04974,ko05165,map04151,map04510,map04512,map04974,map05165
CMONTjg21061.t2	Contig00003:777914-784085	collagen alpha-1(I) chain-like [Leptinotarsa decemlineata]	sp|P02466|CO1A2_RAT Collagen alpha-2(I) chain OS=Rattus norvegicus OX=10116 GN=Col1a2 PE=1 SV=3	PF01391:Collagen triple helix repeat (20 copies)|PF01410:Fibrillar collagen C-terminal domain		ko:K19719	ko04151,ko04510,ko04512,ko04974,ko05165,map04151,map04510,map04512,map04974,map05165
CMONTjg21061.t3	Contig00003:777914-784085	collagen alpha-1(I) chain-like [Leptinotarsa decemlineata]	sp|P02466|CO1A2_RAT Collagen alpha-2(I) chain OS=Rattus norvegicus OX=10116 GN=Col1a2 PE=1 SV=3	PF01391:Collagen triple helix repeat (20 copies)|PF01410:Fibrillar collagen C-terminal domain		ko:K19719	ko04151,ko04510,ko04512,ko04974,ko05165,map04151,map04510,map04512,map04974,map05165
CMONTjg21061.t4	Contig00003:777914-784085	collagen alpha-1(I) chain-like [Leptinotarsa decemlineata]	sp|P02466|CO1A2_RAT Collagen alpha-2(I) chain OS=Rattus norvegicus OX=10116 GN=Col1a2 PE=1 SV=3	PF01391:Collagen triple helix repeat (20 copies)|PF01410:Fibrillar collagen C-terminal domain		ko:K19719	ko04151,ko04510,ko04512,ko04974,ko05165,map04151,map04510,map04512,map04974,map05165
CMONTjg21061.t5	Contig00003:777914-784085	collagen alpha-1(I) chain-like [Leptinotarsa decemlineata]	sp|P02466|CO1A2_RAT Collagen alpha-2(I) chain OS=Rattus norvegicus OX=10116 GN=Col1a2 PE=1 SV=3	PF01391:Collagen triple helix repeat (20 copies)|PF01410:Fibrillar collagen C-terminal domain		ko:K19719	ko04151,ko04510,ko04512,ko04974,ko05165,map04151,map04510,map04512,map04974,map05165
CMONTjg21087.t1	Contig00003:1406568-1407518	nuclear receptor-binding factor 2 [Anoplophora glabripennis]	sp|Q9QYK3|NRBF2_RAT Nuclear receptor-binding factor 2 OS=Rattus norvegicus OX=10116 GN=Nrbf2 PE=1 SV=1	PF17169:MIT domain of nuclear receptor-binding factor 2		ko:K21246	ko04140,map04140
CMONTjg21087.t2	Contig00003:1406568-1407518	nuclear receptor-binding factor 2 isoform X2 [Agrilus planipennis]	sp|Q9QYK3|NRBF2_RAT Nuclear receptor-binding factor 2 OS=Rattus norvegicus OX=10116 GN=Nrbf2 PE=1 SV=1	PF17169:MIT domain of nuclear receptor-binding factor 2		ko:K21246	ko04140,map04140
CMONTjg21104.t1	Contig00003:2385780-2412170	protein croquemort isoform X1 [Anoplophora glabripennis]	sp|Q27367|CRQ_DROME Protein croquemort OS=Drosophila melanogaster OX=7227 GN=crq PE=1 SV=3	PF01130:CD36 family		ko:K13885	ko04145,ko04913,ko04925,ko04927,ko04934,ko04975,ko04976,ko04977,ko04979,ko05160,map04145,map04913,map04925,map04927,map04934,map04975,map04976,map04977,map04979,map05160
CMONTjg21086.t1	Contig00003:1384374-1392671	transmembrane protein 127 isoform X1 [Anoplophora glabripennis]	sp|O75204|TM127_HUMAN Transmembrane protein 127 OS=Homo sapiens OX=9606 GN=TMEM127 PE=1 SV=1
CMONTjg21076.t1	Contig00003:1100913-1136912	cuticular protein analogous to peritrophins 3-C5 isoform 1 precursor [Tribolium castaneum]	sp|Q9VMM6|OBSTE_DROME Protein obstructor-E OS=Drosophila melanogaster OX=7227 GN=obst-E PE=2 SV=2	PF01607:Chitin binding Peritrophin-A domain	GO:0003674,GO:0005488,GO:0005575,GO:0005576,GO:0005615,GO:0007275,GO:0007424,GO:0008061,GO:0008144,GO:0008150,GO:0008362,GO:0032501,GO:0032502,GO:0035150,GO:0035151,GO:0035152,GO:0040003,GO:0040008,GO:0040014,GO:0042335,GO:0044421,GO:0048638,GO:0048731,GO:0048856,GO:0050789,GO:0050793,GO:0051239,GO:0060541,GO:0065007,GO:0065008,GO:0090066,GO:0097367
CMONTjg21076.t2	Contig00003:1100913-1136912	cuticular protein analogous to peritrophins 3-C5 isoform 1 precursor [Tribolium castaneum]	sp|Q9VMM6|OBSTE_DROME Protein obstructor-E OS=Drosophila melanogaster OX=7227 GN=obst-E PE=2 SV=2	PF01607:Chitin binding Peritrophin-A domain	GO:0003674,GO:0005488,GO:0005575,GO:0005576,GO:0005615,GO:0007275,GO:0007424,GO:0008061,GO:0008144,GO:0008150,GO:0008362,GO:0032501,GO:0032502,GO:0035150,GO:0035151,GO:0035152,GO:0040003,GO:0040008,GO:0040014,GO:0042335,GO:0044421,GO:0048638,GO:0048731,GO:0048856,GO:0050789,GO:0050793,GO:0051239,GO:0060541,GO:0065007,GO:0065008,GO:0090066,GO:0097367
CMONTjg21123.t1	Contig00003:2696777-2697757	PREDICTED: m7GpppN-mRNA hydrolase [Aethina tumida]	sp|Q5REQ8|DCP2_PONAB m7GpppN-mRNA hydrolase OS=Pongo abelii OX=9601 GN=DCP2 PE=2 SV=1	PF05026:Dcp2, box A domain	GO:0000288,GO:0000290,GO:0000932,GO:0000956,GO:0003674,GO:0003824,GO:0005488,GO:0005515,GO:0005575,GO:0005622,GO:0005623,GO:0005737,GO:0006139,GO:0006401,GO:0006402,GO:0006725,GO:0006807,GO:0008150,GO:0008152,GO:0009056,GO:0009057,GO:0009892,GO:0009987,GO:0010468,GO:0010603,GO:0010605,GO:0010608,GO:0010629,GO:0016070,GO:0016071,GO:0016441,GO:0016458,GO:0016462,GO:0016787,GO:0016817,GO:0016818,GO:…	ko:K12613	ko03018,map03018
CMONTjg21117.t1	Contig00003:2637710-2638150	protein mago nashi [Onthophagus taurus]	sp|P49028|MGN_DROME Protein mago nashi OS=Drosophila melanogaster OX=7227 GN=mago PE=1 SV=1	PF02792:Mago nashi protein	GO:0000003,GO:0000018,GO:0000226,GO:0000335,GO:0000337,GO:0000375,GO:0000377,GO:0000398,GO:0000578,GO:0003002,GO:0003006,GO:0003674,GO:0005488,GO:0005515,GO:0005575,GO:0005622,GO:0005623,GO:0005634,GO:0005737,GO:0006139,GO:0006396,GO:0006397,GO:0006403,GO:0006405,GO:0006406,GO:0006611,GO:0006725,GO:0006807,GO:0006810,GO:0006886,GO:0006913,GO:0006996,GO:0007010,GO:0007017,GO:0007028,GO:0007154,GO:…	ko:K12877	ko03013,ko03015,ko03040,map03013,map03015,map03040
CMONTjg21115.t1	Contig00003:2630384-2630885	uncharacterized protein LOC111689473 [Lucilia cuprina]	sp|Q0DGD7|BGAL8_ORYSJ Beta-galactosidase 8 OS=Oryza sativa subsp. japonica OX=39947 GN=Os05g0539400 PE=2 SV=1
CMONTjg21115.t2	Contig00003:2630384-2630922	PREDICTED: uncharacterized protein LOC108355827 [Rhagoletis zephyria]	sp|Q58318|Y908_METJA Uncharacterized protein MJ0908 OS=Methanocaldococcus jannaschii (strain ATCC 43067 / DSM 2661 / JAL-1 / JCM 10045 / NBRC 100440) OX=243232 GN=MJ0908 PE=3 SV=1
CMONTjg21115.t3	Contig00003:2630384-2630885	hypothetical protein Fcan01_25839 [Folsomia candida]	sp|Q0DGD7|BGAL8_ORYSJ Beta-galactosidase 8 OS=Oryza sativa subsp. japonica OX=39947 GN=Os05g0539400 PE=2 SV=1
CMONTm1-g24327.t1	Contig00003:748378-748902	uncharacterized protein LOC111052080, partial [Nilaparvata lugens]	sp|Q66765|POLG_EMCVR Genome polyprotein OS=Encephalomyocarditis virus (strain Rueckert) OX=650129 PE=1 SV=1
CMONTjg21095.t1	Contig00003:1772619-1810313	exportin-7 isoform X2 [Anoplophora glabripennis]	sp|Q5ZLT0|XPO7_CHICK Exportin-7 OS=Gallus gallus OX=9031 GN=XPO7 PE=2 SV=1	PF03810:Importin-beta N-terminal domain	GO:0003674,GO:0005049,GO:0005488,GO:0005515,GO:0005575,GO:0005622,GO:0005623,GO:0005634,GO:0005635,GO:0005643,GO:0005737,GO:0006611,GO:0006810,GO:0006886,GO:0006913,GO:0008104,GO:0008150,GO:0008536,GO:0012505,GO:0015031,GO:0015833,GO:0017016,GO:0019899,GO:0031267,GO:0031967,GO:0031975,GO:0032991,GO:0033036,GO:0034613,GO:0042886,GO:0043226,GO:0043227,GO:0043229,GO:0043231,GO:0044422,GO:0044424,GO:…	ko:K18460
CMONTjg21060.t1	Contig00003:763197-775765	glutamate dehydrogenase, mitochondrial-like [Anoplophora glabripennis]	sp|P54385|DHE3_DROME Glutamate dehydrogenase, mitochondrial OS=Drosophila melanogaster OX=7227 GN=Gdh PE=1 SV=2	PF02812:Glu/Leu/Phe/Val dehydrogenase, dimerisation domain|PF00208:Glutamate/Leucine/Phenylalanine/Valine dehydrogenase		ko:K00261	ko00220,ko00250,ko00471,ko00910,ko01100,ko01200,ko04217,ko04964,map00220,map00250,map00471,map00910,map01100,map01200,map04217,map04964
CMONTjg21107.t1	Contig00003:2466149-2470036	PREDICTED: dnaJ homolog subfamily C member 25 homolog [Tribolium castaneum]	sp|Q9VXT2|DJC25_DROME DnaJ homolog subfamily C member 25 homolog OS=Drosophila melanogaster OX=7227 GN=CG7872 PE=2 SV=1	PF00226:DnaJ domain		ko:K19371
CMONTjg21057.t1	Contig00003:707941-733790	PREDICTED: probable phospholipid-transporting ATPase IM isoform X2 [Tribolium castaneum]	sp|P98198|AT8B2_HUMAN Phospholipid-transporting ATPase ID OS=Homo sapiens OX=9606 GN=ATP8B2 PE=1 SV=2	PF16212:Phospholipid-translocating P-type ATPase C-terminal|PF16209:Phospholipid-translocating ATPase N-terminal|PF13246:Cation transport ATPase (P-type)	GO:0003008,GO:0003674,GO:0003824,GO:0004012,GO:0005215,GO:0005319,GO:0005548,GO:0005575,GO:0005622,GO:0005623,GO:0005737,GO:0005794,GO:0005886,GO:0005929,GO:0006810,GO:0006811,GO:0006820,GO:0006869,GO:0006996,GO:0007030,GO:0007600,GO:0007606,GO:0007608,GO:0008150,GO:0009593,GO:0009987,GO:0010256,GO:0010876,GO:0012505,GO:0015711,GO:0015748,GO:0015914,GO:0016020,GO:0016021,GO:0016043,GO:0016462,GO:…	ko:K01530,ko:K14802
CMONTjg21077.t1	Contig00003:1150143-1157572	PREDICTED: nesprin-1 [Nicrophorus vespilloides]	sp|Q96P50|ACAP3_HUMAN Arf-GAP with coiled-coil, ANK repeat and PH domain-containing protein 3 OS=Homo sapiens OX=9606 GN=ACAP3 PE=1 SV=2
CMONTjg21041.t1	Contig00003:322733-334769	male-specific lethal 3 homolog [Anoplophora glabripennis]	sp|Q9WVG9|MS3L1_MOUSE Male-specific lethal 3 homolog OS=Mus musculus OX=10090 GN=Msl3 PE=1 SV=3	PF11717:RNA binding activity-knot of a chromodomain|PF05712:MRG
CMONTjg21041.t2	Contig00003:322733-334769	male-specific lethal 3 homolog [Anoplophora glabripennis]	sp|Q9WVG9|MS3L1_MOUSE Male-specific lethal 3 homolog OS=Mus musculus OX=10090 GN=Msl3 PE=1 SV=3	PF11717:RNA binding activity-knot of a chromodomain|PF05712:MRG
CMONTjg21082.t1	Contig00003:1243989-1244486	hypothetical protein TcasGA2_TC001822 [Tribolium castaneum]	sp|Q5WA76|PUB70_ORYSJ U-box domain-containing protein 70 OS=Oryza sativa subsp. japonica OX=39947 GN=PUB70 PE=1 SV=1
CMONTjg21100.t1	Contig00003:1926416-1926739	hypothetical protein TcasGA2_TC005244 [Tribolium castaneum]	sp|Q876L5|AKR1_SACU7 Palmitoyltransferase AKR1 OS=Saccharomyces uvarum (strain ATCC 76518 / CBS 7001 / CLIB 283 / NBRC 10550 / MCYC 623 / NCYC 2669 / NRRL Y-11845) OX=226127 GN=AKR1 PE=3 SV=2
CMONTjg21037.t1	Contig00003:115796-132357	PREDICTED: protein transport protein Sec16A-like isoform X5 [Aethina tumida]	sp|P34643|SC16_CAEEL Protein transport protein Sec16 OS=Caenorhabditis elegans OX=6239 GN=sec-16 PE=3 SV=1		GO:0003400,GO:0003674,GO:0005488,GO:0005515,GO:0005575,GO:0005622,GO:0005623,GO:0005737,GO:0005783,GO:0006810,GO:0006888,GO:0006950,GO:0006996,GO:0007029,GO:0007030,GO:0007154,GO:0008104,GO:0008150,GO:0009267,GO:0009605,GO:0009987,GO:0009991,GO:0010256,GO:0012505,GO:0016020,GO:0016043,GO:0016192,GO:0017016,GO:0019899,GO:0031267,GO:0031667,GO:0031668,GO:0031669,GO:0032386,GO:0032388,GO:0032879,GO:…	ko:K20353
CMONTjg21065.t1	Contig00003:871529-916194	PREDICTED: heterogeneous nuclear ribonucleoprotein Q isoform X5 [Nicrophorus vespilloides]	sp|Q7TMK9|HNRPQ_MOUSE Heterogeneous nuclear ribonucleoprotein Q OS=Mus musculus OX=10090 GN=Syncrip PE=1 SV=2	PF00076:RNA recognition motif. (a.k.a. RRM, RBD, or RNP domain)	GO:0000003,GO:0000375,GO:0000377,GO:0000398,GO:0002064,GO:0002065,GO:0002066,GO:0003002,GO:0003006,GO:0003674,GO:0003676,GO:0003723,GO:0003729,GO:0005488,GO:0005575,GO:0005622,GO:0005623,GO:0005634,GO:0006139,GO:0006396,GO:0006397,GO:0006417,GO:0006725,GO:0006807,GO:0007275,GO:0007276,GO:0007281,GO:0007292,GO:0007304,GO:0007306,GO:0007308,GO:0007309,GO:0007310,GO:0007389,GO:0008150,GO:0008152,GO:…
CMONTjg21065.t2	Contig00003:871529-916194	Heterogeneous nuclear ribonucleoprotein Q [Ooceraea biroi]	sp|Q7TMK9|HNRPQ_MOUSE Heterogeneous nuclear ribonucleoprotein Q OS=Mus musculus OX=10090 GN=Syncrip PE=1 SV=2	PF00076:RNA recognition motif. (a.k.a. RRM, RBD, or RNP domain)	GO:0000003,GO:0000375,GO:0000377,GO:0000398,GO:0002064,GO:0002065,GO:0002066,GO:0003002,GO:0003006,GO:0003674,GO:0003676,GO:0003723,GO:0003729,GO:0005488,GO:0005575,GO:0005622,GO:0005623,GO:0005634,GO:0006139,GO:0006396,GO:0006397,GO:0006417,GO:0006725,GO:0006807,GO:0007275,GO:0007276,GO:0007281,GO:0007292,GO:0007304,GO:0007306,GO:0007308,GO:0007309,GO:0007310,GO:0007389,GO:0008150,GO:0008152,GO:…
CMONTjg21074.t1	Contig00003:1042334-1056702	hypothetical protein TcasGA2_TC004432 [Tribolium castaneum]	sp|Q9NJP2|NACH_DROVI Sodium channel protein Nach (Fragment) OS=Drosophila virilis OX=7244 GN=Nach PE=3 SV=1	PF00858:Amiloride-sensitive sodium channel	GO:0003674,GO:0005215,GO:0005216,GO:0005261,GO:0005272,GO:0005575,GO:0006810,GO:0006811,GO:0006812,GO:0006814,GO:0008150,GO:0008324,GO:0015075,GO:0015077,GO:0015081,GO:0015267,GO:0015318,GO:0015672,GO:0016020,GO:0016021,GO:0022803,GO:0022838,GO:0022857,GO:0022890,GO:0030001,GO:0031224,GO:0034220,GO:0035725,GO:0044425,GO:0046873,GO:0051179,GO:0051234,GO:0055085,GO:0098655,GO:0098660,GO:0098662
CMONTm1-g24349.t1	Contig00003:1210818-1211424	PREDICTED: uncharacterized protein LOC108766615 [Trachymyrmex cornetzi]	sp|Q0B0B4|SECA_SYNWW Protein translocase subunit SecA OS=Syntrophomonas wolfei subsp. wolfei (strain DSM 2245B / Goettingen) OX=335541 GN=secA PE=3 SV=1
CMONTjg21105.t1	Contig00003:2437510-2438811	hypothetical protein [Eumigus monticolus]	sp|P14381|YTX2_XENLA Transposon TX1 uncharacterized 149 kDa protein OS=Xenopus laevis OX=8355 PE=4 SV=1
CMONTjg21070.t1	Contig00003:972503-987430	lipase 1-like [Anoplophora glabripennis]	sp|Q5VXJ0|LIPK_HUMAN Lipase member K OS=Homo sapiens OX=9606 GN=LIPK PE=2 SV=2	PF00561:alpha/beta hydrolase fold
CMONTjg21070.t2	Contig00003:972503-987430	lipase 1-like [Anoplophora glabripennis]	sp|Q5VXJ0|LIPK_HUMAN Lipase member K OS=Homo sapiens OX=9606 GN=LIPK PE=2 SV=2	PF00561:alpha/beta hydrolase fold
CMONTjg21092.t1	Contig00003:1656853-1657131	uncharacterized protein LOC111044125 [Nilaparvata lugens]	sp|C1DPY6|NADK_AZOVD NAD kinase OS=Azotobacter vinelandii (strain DJ / ATCC BAA-1303) OX=322710 GN=nadK PE=3 SV=1
CMONTjg21126.t1	Contig00003:2713769-2777261	uncharacterized protein LOC108903151 [Anoplophora glabripennis]
CMONTjg21064.t1	Contig00003:797001-813681	serine/threonine-protein kinase 10-like isoform X1 [Leptinotarsa decemlineata]	sp|F1NBT0|STK10_CHICK Serine/threonine-protein kinase 10 OS=Gallus gallus OX=9031 GN=STK10 PE=3 SV=2	PF00069:Protein kinase domain	GO:0000132,GO:0000226,GO:0000278,GO:0000281,GO:0000902,GO:0000910,GO:0001932,GO:0001934,GO:0003674,GO:0003824,GO:0004672,GO:0004674,GO:0005575,GO:0005622,GO:0005623,GO:0005737,GO:0005819,GO:0005856,GO:0005886,GO:0005938,GO:0006464,GO:0006468,GO:0006793,GO:0006796,GO:0006807,GO:0006950,GO:0006996,GO:0007010,GO:0007017,GO:0007049,GO:0007051,GO:0007052,GO:0007088,GO:0007091,GO:0007154,GO:0007163,GO:…	ko:K08836	ko04114,map04114
CMONTjg21053.t1	Contig00003:600978-604229	A-kinase anchor protein 17A [Leptinotarsa decemlineata]	sp|Q02040|AK17A_HUMAN A-kinase anchor protein 17A OS=Homo sapiens OX=9606 GN=AKAP17A PE=1 SV=2		GO:0000902,GO:0000904,GO:0006928,GO:0006935,GO:0007275,GO:0007399,GO:0007409,GO:0007411,GO:0008150,GO:0009605,GO:0009653,GO:0009987,GO:0016043,GO:0022008,GO:0030030,GO:0030154,GO:0030182,GO:0031175,GO:0032501,GO:0032502,GO:0032989,GO:0032990,GO:0040011,GO:0042221,GO:0042330,GO:0048468,GO:0048666,GO:0048667,GO:0048699,GO:0048731,GO:0048812,GO:0048856,GO:0048858,GO:0048869,GO:0050896,GO:0061564,GO:…	ko:K13169
CMONTjg21067.t1	Contig00003:929377-940944	CLUMA_CG008952, isoform A [Clunio marinus]	sp|A1Z8P9|TPR_DROME Nucleoprotein TPR OS=Drosophila melanogaster OX=7227 GN=Mtor PE=1 SV=1
CMONTjg21085.t1	Contig00003:1383111-1383546	telomeric repeat-binding factor 2-interacting protein 1 [Anoplophora glabripennis]	sp|Q71M44|TE2IP_XENLA Telomeric repeat-binding factor 2-interacting protein 1 OS=Xenopus laevis OX=8355 GN=terf2ip PE=2 SV=1	PF08914:Rap1 Myb domain
CMONTjg21118.t1	Contig00003:2641005-2649494	translation initiation factor eIF-2B subunit beta [Anoplophora glabripennis]	sp|Q90511|EI2BB_TAKRU Translation initiation factor eIF-2B subunit beta OS=Takifugu rubripes OX=31033 GN=eif2b2 PE=3 SV=1	PF01008:Initiation factor 2 subunit family	GO:0001666,GO:0003674,GO:0003676,GO:0003723,GO:0003743,GO:0005488,GO:0005575,GO:0005622,GO:0005623,GO:0005737,GO:0005829,GO:0005851,GO:0006412,GO:0006413,GO:0006518,GO:0006807,GO:0006950,GO:0008135,GO:0008150,GO:0008152,GO:0009058,GO:0009059,GO:0009628,GO:0009987,GO:0010467,GO:0019538,GO:0032991,GO:0033554,GO:0034641,GO:0034645,GO:0036293,GO:0036294,GO:0042221,GO:0043043,GO:0043170,GO:0043603,GO:…	ko:K03754	ko03013,map03013
CMONTjg21038.t1	Contig00003:228622-277183	PREDICTED: inverted formin-2 [Aethina tumida]	sp|Q9C0D6|FHDC1_HUMAN FH2 domain-containing protein 1 OS=Homo sapiens OX=9606 GN=FHDC1 PE=1 SV=2	PF02181:Formin Homology 2 Domain|PF06367:Diaphanous FH3 Domain
CMONTjg21122.t1	Contig00003:2688722-2694720	PREDICTED: quaking related isoform X1 [Tribolium castaneum]	sp|O75525|KHDR3_HUMAN KH domain-containing, RNA-binding, signal transduction-associated protein 3 OS=Homo sapiens OX=9606 GN=KHDRBS3 PE=1 SV=1	PF00013:KH domain		ko:K14942
CMONTjg21049.t1	Contig00003:564706-576123	PREDICTED: double-stranded RNA-specific editase Adar isoform X2 [Tribolium castaneum]	sp|Q8IDX6|RBP2A_PLAF7 Reticulocyte-binding protein 2 homolog a OS=Plasmodium falciparum (isolate 3D7) OX=36329 GN=PF13_0198 PE=1 SV=1	PF00035:Double-stranded RNA binding motif
CMONTjg21129.t1	Contig00003:2832368-2838112	F-box only protein 6 isoform X1 [Anoplophora glabripennis]	sp|Q9QZN4|FBX6_MOUSE F-box only protein 6 OS=Mus musculus OX=10090 GN=Fbxo6 PE=1 SV=1	PF04300:F-box associated region|PF12937:F-box-like		ko:K10100	ko04141,map04141
CMONTjg21093.t1	Contig00003:1660149-1669233	uncharacterized protein LOC108253603 [Diaphorina citri]	sp|Q03270|PO12_NASVI Retrovirus-related Pol polyprotein from type-1 retrotransposable element R1 2 (Fragment) OS=Nasonia vitripennis OX=7425 PE=4 SV=1	PF00078:Reverse transcriptase (RNA-dependent DNA polymerase)
CMONTjg21098.t1	Contig00003:1889285-1889584	cullin-associated NEDD8-dissociated protein 1-like, partial [Diaphorina citri]	sp|P97536|CAND1_RAT Cullin-associated NEDD8-dissociated protein 1 OS=Rattus norvegicus OX=10116 GN=Cand1 PE=1 SV=1		GO:0003674,GO:0005488,GO:0005515,GO:0005575,GO:0005622,GO:0005623,GO:0005634,GO:0006464,GO:0006807,GO:0008150,GO:0008152,GO:0009892,GO:0009987,GO:0010265,GO:0010605,GO:0016043,GO:0016567,GO:0019222,GO:0019538,GO:0022607,GO:0031323,GO:0031324,GO:0031399,GO:0031400,GO:0031647,GO:0032268,GO:0032269,GO:0032446,GO:0036211,GO:0043170,GO:0043226,GO:0043227,GO:0043229,GO:0043231,GO:0043412,GO:0043933,GO:…	ko:K17263
CMONTjg21101.t1	Contig00003:2009087-2090555	K Homology domain containing protein [Oryctes borbonicus]	sp|P57721|PCBP3_HUMAN Poly(rC)-binding protein 3 OS=Homo sapiens OX=9606 GN=PCBP3 PE=2 SV=2	PF00013:KH domain	GO:0000381,GO:0005575,GO:0005622,GO:0005623,GO:0005634,GO:0007610,GO:0008150,GO:0009266,GO:0009628,GO:0010468,GO:0019219,GO:0019222,GO:0031323,GO:0040040,GO:0043226,GO:0043227,GO:0043229,GO:0043231,GO:0043484,GO:0044424,GO:0044464,GO:0048024,GO:0050684,GO:0050789,GO:0050794,GO:0050896,GO:0051171,GO:0051252,GO:0060255,GO:0065007,GO:0080090,GO:1903311	ko:K21444
CMONTjg21056.t1	Contig00003:643329-657730	heterogeneous nuclear ribonucleoprotein 27C isoform X2 [Anoplophora glabripennis]	sp|P48809|RB27C_DROME Heterogeneous nuclear ribonucleoprotein 27C OS=Drosophila melanogaster OX=7227 GN=Hrb27C PE=1 SV=2	PF00076:RNA recognition motif. (a.k.a. RRM, RBD, or RNP domain)	GO:0000003,GO:0000578,GO:0000902,GO:0000904,GO:0001667,GO:0002064,GO:0002065,GO:0002066,GO:0003002,GO:0003006,GO:0003674,GO:0003676,GO:0003677,GO:0003697,GO:0003723,GO:0003729,GO:0003730,GO:0005488,GO:0005515,GO:0005575,GO:0005622,GO:0005623,GO:0005634,GO:0005654,GO:0005737,GO:0006403,GO:0006417,GO:0006928,GO:0006935,GO:0007028,GO:0007275,GO:0007276,GO:0007281,GO:0007292,GO:0007297,GO:0007298,GO:…	ko:K14411	ko03015,map03015
CMONTjg21056.t2	Contig00003:643530-657730	heterogeneous nuclear ribonucleoprotein 27C isoform X1 [Anoplophora glabripennis]	sp|P48809|RB27C_DROME Heterogeneous nuclear ribonucleoprotein 27C OS=Drosophila melanogaster OX=7227 GN=Hrb27C PE=1 SV=2	PF00076:RNA recognition motif. (a.k.a. RRM, RBD, or RNP domain)	GO:0000003,GO:0000578,GO:0000902,GO:0000904,GO:0001667,GO:0002064,GO:0002065,GO:0002066,GO:0003002,GO:0003006,GO:0003674,GO:0003676,GO:0003677,GO:0003697,GO:0003723,GO:0003729,GO:0003730,GO:0005488,GO:0005515,GO:0005575,GO:0005622,GO:0005623,GO:0005634,GO:0005654,GO:0005737,GO:0006403,GO:0006417,GO:0006928,GO:0006935,GO:0007028,GO:0007275,GO:0007276,GO:0007281,GO:0007292,GO:0007297,GO:0007298,GO:…	ko:K14411	ko03015,map03015
CMONTjg21056.t3	Contig00003:643530-657730	heterogeneous nuclear ribonucleoprotein 27C isoform X1 [Anoplophora glabripennis]	sp|P48809|RB27C_DROME Heterogeneous nuclear ribonucleoprotein 27C OS=Drosophila melanogaster OX=7227 GN=Hrb27C PE=1 SV=2	PF00076:RNA recognition motif. (a.k.a. RRM, RBD, or RNP domain)	GO:0000003,GO:0000578,GO:0000902,GO:0000904,GO:0001667,GO:0002064,GO:0002065,GO:0002066,GO:0003002,GO:0003006,GO:0003674,GO:0003676,GO:0003677,GO:0003697,GO:0003723,GO:0003729,GO:0003730,GO:0005488,GO:0005515,GO:0005575,GO:0005622,GO:0005623,GO:0005634,GO:0005654,GO:0005737,GO:0006403,GO:0006417,GO:0006928,GO:0006935,GO:0007028,GO:0007275,GO:0007276,GO:0007281,GO:0007292,GO:0007297,GO:0007298,GO:…	ko:K14411	ko03015,map03015
CMONTjg21046.t1	Contig00003:449689-473230	uncharacterized protein LOC111502133 [Leptinotarsa decemlineata]	sp|Q10274|TEB1_SCHPO Telobox protein 1 OS=Schizosaccharomyces pombe (strain 972 / ATCC 24843) OX=284812 GN=teb1 PE=1 SV=1
CMONTjg21042.t1	Contig00003:335590-336397	hypothetical protein AMK59_7089 [Oryctes borbonicus]	sp|Q61245|COBA1_MOUSE Collagen alpha-1(XI) chain OS=Mus musculus OX=10090 GN=Col11a1 PE=1 SV=2	PF01410:Fibrillar collagen C-terminal domain		ko:K19721	ko04974,map04974
CMONTjg21081.t1	Contig00003:1214118-1225602	hypothetical protein C0J52_18120 [Blattella germanica]	sp|Q4FZU8|RIPR1_RAT Rho family-interacting cell polarization regulator 1 OS=Rattus norvegicus OX=10116 GN=Ripor1 PE=1 SV=2
CMONTjg21112.t1	Contig00003:2547023-2569324	Soluble guanylate cyclase 89Db-like Protein [Tribolium castaneum]	sp|Q9VEU6|GCYDA_DROME Soluble guanylate cyclase 89Da OS=Drosophila melanogaster OX=7227 GN=Gyc89Da PE=1 SV=2	PF00211:Adenylate and Guanylate cyclase catalytic domain|PF07701:Heme NO binding associated		ko:K01769	ko00230,map00230
CMONTjg21071.t1	Contig00003:992754-993185	zinc finger MYM-type protein 1 [Anoplophora glabripennis]	sp|B3QRD6|GATB_CHLP8 Aspartyl/glutamyl-tRNA(Asn/Gln) amidotransferase subunit B OS=Chlorobaculum parvum (strain NCIB 8327) OX=517417 GN=gatB PE=3 SV=1
CMONTjg21063.t1	Contig00003:817064-850033	serine/threonine-protein kinase 10-like isoform X1 [Leptinotarsa decemlineata]	sp|O55092|SLK_CAVPO STE20-like serine/threonine-protein kinase OS=Cavia porcellus OX=10141 GN=SLK PE=1 SV=1	PF12474:Polo kinase kinase	GO:0000132,GO:0000226,GO:0000278,GO:0000281,GO:0000902,GO:0000910,GO:0001932,GO:0001934,GO:0003674,GO:0003824,GO:0004672,GO:0004674,GO:0005575,GO:0005622,GO:0005623,GO:0005737,GO:0005819,GO:0005856,GO:0005886,GO:0005938,GO:0006464,GO:0006468,GO:0006793,GO:0006796,GO:0006807,GO:0006950,GO:0006996,GO:0007010,GO:0007017,GO:0007049,GO:0007051,GO:0007052,GO:0007088,GO:0007091,GO:0007154,GO:0007163,GO:…	ko:K08836	ko04114,map04114
CMONTjg21059.t1	Contig00003:740814-763027	Glutamate dehydrogenase, mitochondrial-like Protein [Tribolium castaneum]	sp|P54385|DHE3_DROME Glutamate dehydrogenase, mitochondrial OS=Drosophila melanogaster OX=7227 GN=Gdh PE=1 SV=2	PF00208:Glutamate/Leucine/Phenylalanine/Valine dehydrogenase|PF02812:Glu/Leu/Phe/Val dehydrogenase, dimerisation domain	GO:0003674,GO:0003824,GO:0004352,GO:0004353,GO:0005488,GO:0005515,GO:0005575,GO:0005622,GO:0005623,GO:0005737,GO:0005739,GO:0005759,GO:0006082,GO:0006103,GO:0006106,GO:0006116,GO:0006139,GO:0006520,GO:0006536,GO:0006538,GO:0006725,GO:0006732,GO:0006733,GO:0006734,GO:0006753,GO:0006793,GO:0006796,GO:0006807,GO:0008150,GO:0008152,GO:0009056,GO:0009063,GO:0009064,GO:0009065,GO:0009117,GO:0009987,GO:…	ko:K00261	ko00220,ko00250,ko00471,ko00910,ko01100,ko01200,ko04217,ko04964,map00220,map00250,map00471,map00910,map01100,map01200,map04217,map04964
CMONTjg21084.t1	Contig00003:1332060-1352523	CCR4-NOT transcription complex subunit 6-like Protein [Tribolium castaneum]	sp|Q5BJ41|CNOT6_XENLA CCR4-NOT transcription complex subunit 6 OS=Xenopus laevis OX=8355 GN=cnot6 PE=1 SV=1	PF03372:Endonuclease/Exonuclease/phosphatase family	GO:0000003,GO:0000175,GO:0000288,GO:0000289,GO:0000956,GO:0003006,GO:0003674,GO:0003824,GO:0004518,GO:0004527,GO:0004532,GO:0004535,GO:0004540,GO:0005488,GO:0005515,GO:0005575,GO:0005622,GO:0005623,GO:0005737,GO:0006139,GO:0006401,GO:0006402,GO:0006417,GO:0006725,GO:0006807,GO:0007276,GO:0007281,GO:0007292,GO:0008150,GO:0008152,GO:0008356,GO:0008408,GO:0009056,GO:0009057,GO:0009889,GO:0009890,GO:…	ko:K12603,ko:K20363	ko03018,map03018
CMONTjg21125.t1	Contig00003:2701716-2712755	PREDICTED: tubulin alpha-1 chain [Tribolium castaneum]	sp|Q2HJ86|TBA1D_BOVIN Tubulin alpha-1D chain OS=Bos taurus OX=9913 GN=TUBA1D PE=1 SV=1	PF03953:Tubulin C-terminal domain|PF00091:Tubulin/FtsZ family, GTPase domain	GO:0003674,GO:0005198,GO:0005200,GO:0005575,GO:0005622,GO:0005623,GO:0005856,GO:0005874,GO:0006996,GO:0007010,GO:0008150,GO:0009987,GO:0015630,GO:0016043,GO:0043226,GO:0043228,GO:0043229,GO:0043232,GO:0044422,GO:0044424,GO:0044430,GO:0044446,GO:0044464,GO:0071840,GO:0099080,GO:0099081,GO:0099512,GO:0099513	ko:K07374	ko04145,ko04210,ko04530,ko04540,ko05130,map04145,map04210,map04530,map04540,map05130
CMONTjg21078.t1	Contig00003:1177827-1178147	PREDICTED: ATP-dependent RNA helicase DDX54 [Polistes dominula]	sp|Q18FF3|DEOC_HALWD Deoxyribose-phosphate aldolase OS=Haloquadratum walsbyi (strain DSM 16790 / HBSQ001) OX=362976 GN=deoC PE=3 SV=1
CMONTjg21054.t1	Contig00003:614270-639339	transcription elongation factor B polypeptide 3-like [Leptinotarsa decemlineata]	sp|Q9VCP0|ELOA1_DROME Transcription elongation factor B polypeptide 3 OS=Drosophila melanogaster OX=7227 GN=EloA PE=1 SV=1	PF06881:RNA polymerase II transcription factor SIII (Elongin) subunit A|PF08711:TFIIS helical bundle-like domain	GO:0002009,GO:0002165,GO:0003002,GO:0005575,GO:0005622,GO:0005623,GO:0005634,GO:0005654,GO:0006139,GO:0006351,GO:0006354,GO:0006355,GO:0006357,GO:0006366,GO:0006368,GO:0006725,GO:0006807,GO:0007275,GO:0007389,GO:0007444,GO:0007472,GO:0007474,GO:0007476,GO:0007552,GO:0007560,GO:0008023,GO:0008150,GO:0008152,GO:0009058,GO:0009059,GO:0009653,GO:0009791,GO:0009886,GO:0009887,GO:0009888,GO:0009889,GO:…	ko:K15076
CMONTjg21054.t2	Contig00003:614270-639339	PREDICTED: transcription elongation factor B polypeptide 3 [Tribolium castaneum]	sp|Q9VCP0|ELOA1_DROME Transcription elongation factor B polypeptide 3 OS=Drosophila melanogaster OX=7227 GN=EloA PE=1 SV=1	PF06881:RNA polymerase II transcription factor SIII (Elongin) subunit A|PF08711:TFIIS helical bundle-like domain	GO:0002009,GO:0002165,GO:0003002,GO:0005575,GO:0005622,GO:0005623,GO:0005634,GO:0005654,GO:0006139,GO:0006351,GO:0006354,GO:0006355,GO:0006357,GO:0006366,GO:0006368,GO:0006725,GO:0006807,GO:0007275,GO:0007389,GO:0007444,GO:0007472,GO:0007474,GO:0007476,GO:0007552,GO:0007560,GO:0008023,GO:0008150,GO:0008152,GO:0009058,GO:0009059,GO:0009653,GO:0009791,GO:0009886,GO:0009887,GO:0009888,GO:0009889,GO:…	ko:K15076
CMONTjg21034.t1	Contig00003:3586-10312	AT-rich interactive domain-containing protein 5B [Anoplophora glabripennis]	sp|E1BLP6|ARI5B_BOVIN AT-rich interactive domain-containing protein 5B OS=Bos taurus OX=9913 GN=ARID5B PE=3 SV=1
CMONTjg21091.t1	Contig00003:1604694-1619878	uncharacterized protein LOC107885617 [Acyrthosiphon pisum]	sp|Q9BMM8|MYSP_SARSC Paramyosin OS=Sarcoptes scabiei OX=52283 PE=2 SV=1	PF10545:Alcohol dehydrogenase transcription factor Myb/SANT-like
CMONTjg21096.t1	Contig00003:1812661-1868443	beta-TrCP isoform X3 [Anoplophora glabripennis]	sp|Q3ULA2|FBW1A_MOUSE F-box/WD repeat-containing protein 1A OS=Mus musculus OX=10090 GN=Btrc PE=1 SV=2	PF12125:D domain of beta-TrCP|PF00400:WD domain, G-beta repeat|PF12937:F-box-like	GO:0000003,GO:0000151,GO:0000209,GO:0000578,GO:0000902,GO:0000904,GO:0001667,GO:0002009,GO:0002064,GO:0002065,GO:0002066,GO:0003002,GO:0003006,GO:0003674,GO:0005488,GO:0005515,GO:0005575,GO:0005622,GO:0005623,GO:0006403,GO:0006464,GO:0006508,GO:0006511,GO:0006807,GO:0006928,GO:0007028,GO:0007088,GO:0007163,GO:0007275,GO:0007276,GO:0007281,GO:0007292,GO:0007293,GO:0007297,GO:0007298,GO:0007304,GO:…	ko:K03362	ko04114,ko04120,ko04218,ko04310,ko04340,ko04341,ko04390,ko04624,ko04710,ko05131,map04114,map04120,map04218,map04310,map04340,map04341,map04390,map04624,map04710,map05131
CMONTjg21055.t1	Contig00003:641351-642221	PREDICTED: trafficking protein particle complex subunit 1 [Tribolium castaneum]	sp|Q2KMM2|TPPC1_RAT Trafficking protein particle complex subunit 1 OS=Rattus norvegicus OX=10116 GN=Trappc1 PE=2 SV=1	PF04099:Sybindin-like family	GO:0003674,GO:0005085,GO:0005088,GO:0005488,GO:0005515,GO:0005575,GO:0005622,GO:0005623,GO:0006810,GO:0006888,GO:0008150,GO:0016192,GO:0017016,GO:0017112,GO:0017137,GO:0019899,GO:0030008,GO:0031267,GO:0032991,GO:0044424,GO:0044464,GO:0046907,GO:0048193,GO:0051020,GO:0051179,GO:0051234,GO:0051641,GO:0051649,GO:0065007,GO:0065009,GO:0098772,GO:0099023	ko:K20300
CMONTjg21043.t1	Contig00003:337820-342356	cell division cycle-associated 7-like protein [Onthophagus taurus]	sp|Q922M5|CDA7L_MOUSE Cell division cycle-associated 7-like protein OS=Mus musculus OX=10090 GN=Cdca7l PE=1 SV=1	PF10497:Zinc-finger domain of monoamine-oxidase A repressor R1	GO:0001650,GO:0005575,GO:0005622,GO:0005623,GO:0005634,GO:0005730,GO:0005737,GO:0005829,GO:0008150,GO:0008284,GO:0031974,GO:0031981,GO:0042127,GO:0043226,GO:0043227,GO:0043228,GO:0043229,GO:0043231,GO:0043232,GO:0043233,GO:0044422,GO:0044424,GO:0044428,GO:0044444,GO:0044446,GO:0044452,GO:0044464,GO:0048518,GO:0048522,GO:0050789,GO:0050794,GO:0065007,GO:0070013
CMONTjg21089.t1	Contig00003:1471143-1494975	PREDICTED: piggyBac transposable element-derived protein 4-like [Amyelois transitella]	sp|P41877|ISW1_CAEEL Chromatin-remodeling complex ATPase chain isw-1 OS=Caenorhabditis elegans OX=6239 GN=isw-1 PE=1 SV=2
CMONTjg21089.t2	Contig00003:1471143-1494975	PREDICTED: piggyBac transposable element-derived protein 4-like [Amyelois transitella]	sp|Q5NDE5|PMGT2_DANRE Protein O-linked-mannose beta-1,4-N-acetylglucosaminyltransferase 2 OS=Danio rerio OX=7955 GN=pomgnt2 PE=2 SV=1
CMONTjg21119.t1	Contig00003:2679602-2682274	uncharacterized protein LOC111517119 isoform X1 [Leptinotarsa decemlineata]	sp|Q9NUA8|ZBT40_HUMAN Zinc finger and BTB domain-containing protein 40 OS=Homo sapiens OX=9606 GN=ZBTB40 PE=1 SV=4	PF00096:Zinc finger, C2H2 type|PF10551:MULE transposase domain
CMONTjg21121.t1	Contig00003:2675728-2678801	hypothetical protein B7P43_G12694, partial [Cryptotermes secundus]	sp|Q8CHG3|GCC2_MOUSE GRIP and coiled-coil domain-containing protein 2 OS=Mus musculus OX=10090 GN=Gcc2 PE=1 SV=2
CMONTjg21102.t1	Contig00003:2137125-2192493	fatty acid synthase [Coccinella septempunctata]	sp|P19096|FAS_MOUSE Fatty acid synthase OS=Mus musculus OX=10090 GN=Fasn PE=1 SV=2	PF14765:Polyketide synthase dehydratase|PF00109:Beta-ketoacyl synthase, N-terminal domain|PF00698:Acyl transferase domain|PF02801:Beta-ketoacyl synthase, C-terminal domain|PF00107:Zinc-binding dehydrogenase|PF16197:Ketoacyl-synthetase C-terminal extension|PF00975:Thioesterase domain		ko:K00665	ko00061,ko01100,ko01212,ko04152,ko04910,map00061,map01100,map01212,map04152,map04910
CMONTjg21039.t1	Contig00003:290516-314170	leishmanolysin-like peptidase [Anoplophora glabripennis]	sp|Q29AK2|LMLN_DROPS Leishmanolysin-like peptidase OS=Drosophila pseudoobscura pseudoobscura OX=46245 GN=GA17800 PE=3 SV=1	PF01457:Leishmanolysin	GO:0000003,GO:0000070,GO:0000226,GO:0000278,GO:0000280,GO:0000819,GO:0003006,GO:0003674,GO:0003824,GO:0005575,GO:0005622,GO:0005623,GO:0005737,GO:0006091,GO:0006323,GO:0006325,GO:0006338,GO:0006508,GO:0006807,GO:0006928,GO:0006996,GO:0007010,GO:0007017,GO:0007049,GO:0007051,GO:0007052,GO:0007059,GO:0007076,GO:0007088,GO:0007098,GO:0007100,GO:0007275,GO:0007276,GO:0007346,GO:0007399,GO:0007417,GO:…	ko:K13539
CMONTjg21128.t1	Contig00003:2791707-2820122	PREDICTED: protein CREBRF homolog [Tribolium castaneum]	sp|Q9VC61|CRERF_DROME Protein CREBRF homolog OS=Drosophila melanogaster OX=7227 GN=REPTOR PE=1 SV=2		GO:0003674,GO:0005488,GO:0005515,GO:0005575,GO:0005622,GO:0005623,GO:0005634,GO:0005737,GO:0005829,GO:0006355,GO:0006950,GO:0007154,GO:0007165,GO:0008150,GO:0009605,GO:0009889,GO:0009891,GO:0009893,GO:0009987,GO:0009991,GO:0010468,GO:0010556,GO:0010557,GO:0010604,GO:0010628,GO:0019219,GO:0019222,GO:0023052,GO:0031323,GO:0031325,GO:0031326,GO:0031328,GO:0031667,GO:0031929,GO:0035556,GO:0038202,GO:…	ko:K21554
CMONTjg21128.t2	Contig00003:2791707-2820122	PREDICTED: protein CREBRF homolog [Tribolium castaneum]	sp|Q9VC61|CRERF_DROME Protein CREBRF homolog OS=Drosophila melanogaster OX=7227 GN=REPTOR PE=1 SV=2		GO:0003674,GO:0005488,GO:0005515,GO:0005575,GO:0005622,GO:0005623,GO:0005634,GO:0005737,GO:0005829,GO:0006355,GO:0006950,GO:0007154,GO:0007165,GO:0008150,GO:0009605,GO:0009889,GO:0009891,GO:0009893,GO:0009987,GO:0009991,GO:0010468,GO:0010556,GO:0010557,GO:0010604,GO:0010628,GO:0019219,GO:0019222,GO:0023052,GO:0031323,GO:0031325,GO:0031326,GO:0031328,GO:0031667,GO:0031929,GO:0035556,GO:0038202,GO:…	ko:K21554
CMONTjg21080.t1	Contig00003:1200788-1212761	PREDICTED: CCR4-NOT transcription complex subunit 6-like isoform X2 [Tribolium castaneum]	sp|Q9ULM6|CNOT6_HUMAN CCR4-NOT transcription complex subunit 6 OS=Homo sapiens OX=9606 GN=CNOT6 PE=1 SV=2	PF13855:Leucine rich repeat		ko:K12603	ko03018,map03018
CMONTjg21079.t1	Contig00003:1179690-1200669	PREDICTED: ubiquitin-conjugating enzyme E2 Q2 [Tribolium castaneum]	sp|Q7Z7E8|UB2Q1_HUMAN Ubiquitin-conjugating enzyme E2 Q1 OS=Homo sapiens OX=9606 GN=UBE2Q1 PE=1 SV=1	PF00179:Ubiquitin-conjugating enzyme	GO:0000209,GO:0003674,GO:0003824,GO:0004842,GO:0006464,GO:0006807,GO:0008150,GO:0008152,GO:0009987,GO:0016567,GO:0016740,GO:0019538,GO:0019787,GO:0032446,GO:0036211,GO:0043170,GO:0043412,GO:0044237,GO:0044238,GO:0044260,GO:0044267,GO:0070647,GO:0070936,GO:0071704,GO:0140096,GO:1901564	ko:K10582	ko04120,map04120
CMONTjg21113.t1	Contig00003:2575347-2579677	PREDICTED: LOW QUALITY PROTEIN: soluble guanylate cyclase 89Db-like [Aethina tumida]	sp|Q9VEU5|GCYDB_DROME Soluble guanylate cyclase 89Db OS=Drosophila melanogaster OX=7227 GN=Gyc89Db PE=1 SV=1	PF07700:Haem-NO-binding		ko:K01769	ko00230,map00230
CMONTjg21097.t1	Contig00003:1882406-1888728	cullin-associated NEDD8-dissociated protein 1 [Anoplophora glabripennis]	sp|Q5R6L5|CAND1_PONAB Cullin-associated NEDD8-dissociated protein 1 OS=Pongo abelii OX=9601 GN=CAND1 PE=2 SV=1	PF08623:TATA-binding protein interacting (TIP20)	GO:0003674,GO:0005488,GO:0005515,GO:0005575,GO:0005622,GO:0005623,GO:0005634,GO:0006464,GO:0006807,GO:0008150,GO:0008152,GO:0009892,GO:0009987,GO:0010265,GO:0010605,GO:0016043,GO:0016567,GO:0019222,GO:0019538,GO:0022607,GO:0031323,GO:0031324,GO:0031399,GO:0031400,GO:0031647,GO:0032268,GO:0032269,GO:0032446,GO:0036211,GO:0043170,GO:0043226,GO:0043227,GO:0043229,GO:0043231,GO:0043412,GO:0043933,GO:…	ko:K17263
CMONTjg21050.t1	Contig00003:582787-598101	uncharacterized protein LOC111513679 isoform X1 [Leptinotarsa decemlineata]
CMONTjg21083.t1	Contig00003:1258780-1259931	uncharacterized protein LOC108903195 [Anoplophora glabripennis]	sp|Q61464|ZN638_MOUSE Zinc finger protein 638 OS=Mus musculus OX=10090 GN=Znf638 PE=1 SV=2
CMONTjg21066.t1	Contig00003:923193-923636	PREDICTED: heterogeneous nuclear ribonucleoprotein Q isoform X6 [Tribolium castaneum]	sp|Q7TMK9|HNRPQ_MOUSE Heterogeneous nuclear ribonucleoprotein Q OS=Mus musculus OX=10090 GN=Syncrip PE=1 SV=2	PF18360:Heterogeneous nuclear ribonucleoprotein Q acidic domain	GO:0000003,GO:0000375,GO:0000377,GO:0000398,GO:0002064,GO:0002065,GO:0002066,GO:0003002,GO:0003006,GO:0003674,GO:0003676,GO:0003723,GO:0003729,GO:0005488,GO:0005575,GO:0005622,GO:0005623,GO:0005634,GO:0006139,GO:0006396,GO:0006397,GO:0006417,GO:0006725,GO:0006807,GO:0007275,GO:0007276,GO:0007281,GO:0007292,GO:0007304,GO:0007306,GO:0007308,GO:0007309,GO:0007310,GO:0007389,GO:0008150,GO:0008152,GO:…
CMONTjg21075.t1	Contig00003:1064818-1095069	PREDICTED: solute carrier family 26 member 10 isoform X2 [Tribolium castaneum]	sp|Q9JKQ2|S26A5_MERUN Prestin OS=Meriones unguiculatus OX=10047 GN=SLC26A5 PE=1 SV=1	PF00916:Sulfate permease family|PF01740:STAS domain		ko:K14453
CMONTjg21088.t1	Contig00003:1418406-1466244	probable JmjC domain-containing histone demethylation protein 2C isoform X8 [Anoplophora glabripennis]	sp|Q5ZIX8|KDM3A_CHICK Lysine-specific demethylase 3A OS=Gallus gallus OX=9031 GN=KDM3A PE=2 SV=1	PF02373:JmjC domain, hydroxylase	GO:0000785,GO:0000976,GO:0001067,GO:0003674,GO:0003676,GO:0003677,GO:0003682,GO:0003690,GO:0003824,GO:0005488,GO:0005575,GO:0005622,GO:0005623,GO:0005634,GO:0005694,GO:0006325,GO:0006355,GO:0006464,GO:0006482,GO:0006807,GO:0006996,GO:0008150,GO:0008152,GO:0008214,GO:0009889,GO:0009987,GO:0010468,GO:0010556,GO:0010638,GO:0016043,GO:0016569,GO:0016570,GO:0016577,GO:0019219,GO:0019222,GO:0019538,GO:…	ko:K15601	ko04714,map04714
CMONTjg21072.t1	Contig00003:993709-1004372	PREDICTED: glycerophosphodiester phosphodiesterase 1 [Tribolium castaneum]	sp|Q9JL56|GDE1_MOUSE Glycerophosphodiester phosphodiesterase 1 OS=Mus musculus OX=10090 GN=Gde1 PE=1 SV=1	PF03009:Glycerophosphoryl diester phosphodiesterase family	GO:0000902,GO:0007275,GO:0007399,GO:0008150,GO:0009653,GO:0009987,GO:0016043,GO:0022008,GO:0030030,GO:0030154,GO:0030182,GO:0031175,GO:0032501,GO:0032502,GO:0032989,GO:0032990,GO:0048468,GO:0048666,GO:0048699,GO:0048731,GO:0048812,GO:0048856,GO:0048858,GO:0048869,GO:0071840,GO:0120036,GO:0120039	ko:K19179
CMONTjg21069.t1	Contig00003:948622-965799	dual specificity mitogen-activated protein kinase kinase 7 [Anoplophora glabripennis]	sp|O14733|MP2K7_HUMAN Dual specificity mitogen-activated protein kinase kinase 7 OS=Homo sapiens OX=9606 GN=MAP2K7 PE=1 SV=2	PF00069:Protein kinase domain	GO:0000003,GO:0000165,GO:0000187,GO:0000902,GO:0000904,GO:0001667,GO:0001700,GO:0001736,GO:0001738,GO:0001932,GO:0001934,GO:0002009,GO:0002064,GO:0002065,GO:0002066,GO:0002165,GO:0002376,GO:0002682,GO:0003002,GO:0003006,GO:0003674,GO:0003824,GO:0004672,GO:0004674,GO:0004708,GO:0004712,GO:0005078,GO:0005198,GO:0005488,GO:0005515,GO:0005575,GO:0005622,GO:0005623,GO:0005737,GO:0006355,GO:0006464,GO:…	ko:K04431	ko04010,ko04012,ko04013,ko04141,ko04214,ko04380,ko04530,ko04620,ko04624,ko04660,ko04664,ko04668,ko04722,ko04912,ko04926,ko05164,ko05167,ko05169,ko05418,map04010,map04012,map04013,map04141,map04214,map04380,map04530,map04620,map04624,map04660,map04664,map04668,map04722,map04912,map04926,map05164,map05167,map05169,map05418
CMONTjg21035.t1	Contig00003:22324-55082	venom carboxylesterase-6 [Anoplophora glabripennis]	sp|P37967|PNBA_BACSU Para-nitrobenzyl esterase OS=Bacillus subtilis (strain 168) OX=224308 GN=pnbA PE=1 SV=2	PF00135:Carboxylesterase family
CMONTjg21108.t1	Contig00003:2472407-2491497	ADAM 17-like protease isoform X2 [Leptinotarsa decemlineata]	sp|Q9VAC5|ADA17_DROME ADAM 17-like protease OS=Drosophila melanogaster OX=7227 GN=Tace PE=2 SV=2	PF16698:Membrane-proximal domain, switch, for ADAM17|PF00085:Thioredoxin|PF01562:Reprolysin family propeptide|PF00200:Disintegrin|PF13688:Metallo-peptidase family M12	GO:0003674,GO:0003824,GO:0004175,GO:0004222,GO:0005575,GO:0006508,GO:0006509,GO:0006807,GO:0008150,GO:0008152,GO:0008233,GO:0008237,GO:0016020,GO:0016021,GO:0016787,GO:0019538,GO:0031224,GO:0033619,GO:0043170,GO:0044238,GO:0044425,GO:0070011,GO:0071704,GO:0140096,GO:1901564	ko:K06059	ko04330,ko05010,ko05120,map04330,map05010,map05120
CMONTjg21047.t1	Contig00003:532898-535706	uncharacterized protein LOC108911071 [Anoplophora glabripennis]	sp|Q9DER5|TEN2_CHICK Teneurin-2 OS=Gallus gallus OX=9031 GN=TENM2 PE=1 SV=1
CMONTjg21051.t1	Contig00003:609551-613152	LOW QUALITY PROTEIN: A-kinase anchor protein 17A [Anoplophora glabripennis]			GO:0000902,GO:0000904,GO:0006928,GO:0006935,GO:0007275,GO:0007399,GO:0007409,GO:0007411,GO:0008150,GO:0009605,GO:0009653,GO:0009987,GO:0016043,GO:0022008,GO:0030030,GO:0030154,GO:0030182,GO:0031175,GO:0032501,GO:0032502,GO:0032989,GO:0032990,GO:0040011,GO:0042221,GO:0042330,GO:0048468,GO:0048666,GO:0048667,GO:0048699,GO:0048731,GO:0048812,GO:0048856,GO:0048858,GO:0048869,GO:0050896,GO:0061564,GO:…	ko:K13169
CMONTjg21094.t1	Contig00003:1696789-1697328	hypothetical protein WH47_06143 [Habropoda laboriosa]	sp|Q65U60|FDHD_MANSM Sulfur carrier protein FdhD OS=Mannheimia succiniciproducens (strain MBEL55E) OX=221988 GN=fdhD PE=3 SV=1
CMONTjg21103.t1	Contig00003:2244099-2313852	PREDICTED: glutamate-gated chloride channel isoform X5 [Aethina tumida]	sp|Q94900|GLUCL_DROME Glutamate-gated chloride channel OS=Drosophila melanogaster OX=7227 GN=GluClalpha PE=1 SV=2	PF02931:Neurotransmitter-gated ion-channel ligand binding domain|PF02932:Neurotransmitter-gated ion-channel transmembrane region
CMONTjg21045.t1	Contig00003:497985-498414	uncharacterized protein LOC112046957 [Bicyclus anynana]	sp|Q67J19|BKI1_ORYSJ Probable BRI1 kinase inhibitor 1 OS=Oryza sativa subsp. japonica OX=39947 GN=BKI1 PE=1 SV=1
CMONTjg21124.t1	Contig00003:2700399-2701076	PREDICTED: peptidyl-prolyl cis-trans isomerase-like 3 [Microplitis demolitor]	sp|Q812D3|PPIL3_RAT Peptidyl-prolyl cis-trans isomerase-like 3 OS=Rattus norvegicus OX=10116 GN=Ppil3 PE=2 SV=1	PF00160:Cyclophilin type peptidyl-prolyl cis-trans isomerase/CLD	GO:0000209,GO:0000413,GO:0003674,GO:0003755,GO:0003824,GO:0005575,GO:0005622,GO:0005623,GO:0005634,GO:0005681,GO:0006464,GO:0006807,GO:0008150,GO:0008152,GO:0009987,GO:0016567,GO:0016853,GO:0016859,GO:0018193,GO:0018208,GO:0019538,GO:0032446,GO:0032991,GO:0036211,GO:0043170,GO:0043226,GO:0043227,GO:0043229,GO:0043231,GO:0043412,GO:0044237,GO:0044238,GO:0044260,GO:0044267,GO:0044422,GO:0044424,GO:…	ko:K12734
CMONTjg21062.t1	Contig00003:789208-789564	uncharacterized protein LOC111047332 [Nilaparvata lugens]	sp|P91730|GLUCB_HAECO Glutamate-gated chloride channel subunit beta OS=Haemonchus contortus OX=6289 PE=2 SV=1
CMONTjg21110.t1	Contig00003:2509820-2528566	serine protease P11 [Tribolium castaneum]	sp|P21902|PCE_TACTR Proclotting enzyme OS=Tachypleus tridentatus OX=6853 PE=1 SV=1	PF00089:Trypsin		ko:K09640
CMONTjg21040.t1	Contig00003:315571-318957	PREDICTED: inverted formin-2 [Aethina tumida]
CMONTjg21073.t1	Contig00003:1008979-1037404	PREDICTED: glycerophosphodiester phosphodiesterase 1 [Tribolium castaneum]	sp|Q9JL55|GDE1_RAT Glycerophosphodiester phosphodiesterase 1 OS=Rattus norvegicus OX=10116 GN=Gde1 PE=1 SV=2	PF03009:Glycerophosphoryl diester phosphodiesterase family	GO:0000902,GO:0007275,GO:0007399,GO:0008150,GO:0009653,GO:0009987,GO:0016043,GO:0022008,GO:0030030,GO:0030154,GO:0030182,GO:0031175,GO:0032501,GO:0032502,GO:0032989,GO:0032990,GO:0048468,GO:0048666,GO:0048699,GO:0048731,GO:0048812,GO:0048856,GO:0048858,GO:0048869,GO:0071840,GO:0120036,GO:0120039	ko:K19179
CMONTjg21068.t1	Contig00003:946114-946998	mediator of RNA polymerase II transcription subunit 27 [Anoplophora glabripennis]	sp|Q7QCJ9|MED27_ANOGA Mediator of RNA polymerase II transcription subunit 27 OS=Anopheles gambiae OX=7165 GN=MED27 PE=3 SV=3	PF11571:Mediator complex subunit 27	GO:0003674,GO:0005488,GO:0005515,GO:0005575,GO:0005622,GO:0005623,GO:0005634,GO:0005654,GO:0006355,GO:0006357,GO:0007275,GO:0007399,GO:0007406,GO:0008150,GO:0008285,GO:0009719,GO:0009725,GO:0009889,GO:0009987,GO:0010033,GO:0010468,GO:0010556,GO:0010721,GO:0014070,GO:0016592,GO:0019219,GO:0019222,GO:0022008,GO:0030154,GO:0031323,GO:0031326,GO:0031974,GO:0031981,GO:0032501,GO:0032502,GO:0032870,GO:…	ko:K15170	ko04919,map04919
CMONTjg21114.t1	Contig00003:2584568-2628117	soluble guanylate cyclase 89Db-like [Anoplophora glabripennis]	sp|Q9VEU5|GCYDB_DROME Soluble guanylate cyclase 89Db OS=Drosophila melanogaster OX=7227 GN=Gyc89Db PE=1 SV=1	PF07700:Haem-NO-binding|PF00211:Adenylate and Guanylate cyclase catalytic domain|PF07701:Heme NO binding associated		ko:K01769	ko00230,map00230
CMONTjg21127.t1	Contig00003:2778128-2779528	PREDICTED: early endosome antigen 1 [Drosophila busckii]
CMONTjg21120.t1	Contig00003:2662474-2675188	PREDICTED: uncharacterized protein LOC109543670 isoform X2 [Dendroctonus ponderosae]
CMONTjg21116.t1	Contig00003:2636704-2637115	PREDICTED: cytochrome c oxidase subunit NDUFA4 [Aethina tumida]	sp|Q0MQ97|NDUA4_PONPY Cytochrome c oxidase subunit NDUFA4 OS=Pongo pygmaeus OX=9600 GN=NDUFA4 PE=3 SV=1	PF06522:NADH-ubiquinone reductase complex 1 MLRQ subunit		ko:K03948	ko00190,ko01100,ko04714,ko04723,ko04932,ko05010,ko05012,ko05016,map00190,map01100,map04714,map04723,map04932,map05010,map05012,map05016
CMONTjg21058.t1	Contig00003:739175-739915	syntaxin-18 [Anoplophora glabripennis]	sp|Q68FW4|STX18_RAT Syntaxin-18 OS=Rattus norvegicus OX=10116 GN=Stx18 PE=2 SV=1		GO:0000149,GO:0003674,GO:0005484,GO:0005488,GO:0005515,GO:0005575,GO:0005622,GO:0005623,GO:0005737,GO:0005783,GO:0005938,GO:0006810,GO:0006888,GO:0006890,GO:0007154,GO:0007267,GO:0007268,GO:0007274,GO:0007528,GO:0008150,GO:0009987,GO:0012505,GO:0016020,GO:0016043,GO:0016192,GO:0023052,GO:0031201,GO:0031594,GO:0032991,GO:0043226,GO:0043227,GO:0043229,GO:0043231,GO:0044424,GO:0044425,GO:0044444,GO:…	ko:K08492	ko04130,ko04145,map04130,map04145
CMONTjg21130.t1	Contig00003:2839780-2860188	PREDICTED: uncharacterized protein LOC109538436 isoform X3 [Dendroctonus ponderosae]	sp|Q47HH3|NUOD_DECAR NADH-quinone oxidoreductase subunit D OS=Dechloromonas aromatica (strain RCB) OX=159087 GN=nuoD PE=3 SV=1
CMONTjg21106.t1	Contig00003:2445860-2462561	PREDICTED: homeobox protein unplugged [Tribolium castaneum]	sp|Q06615|NOTO_XENLA Homeobox protein notochord OS=Xenopus laevis OX=8355 GN=noto PE=2 SV=1	PF00046:Homeodomain
CMONTjg21099.t1	Contig00003:1889687-1890373	PREDICTED: cullin-associated NEDD8-dissociated protein 1 [Aethina tumida]	sp|Q86VP6|CAND1_HUMAN Cullin-associated NEDD8-dissociated protein 1 OS=Homo sapiens OX=9606 GN=CAND1 PE=1 SV=2	PF08623:TATA-binding protein interacting (TIP20)	GO:0003674,GO:0005488,GO:0005515,GO:0005575,GO:0005622,GO:0005623,GO:0005634,GO:0006464,GO:0006807,GO:0008150,GO:0008152,GO:0009892,GO:0009987,GO:0010265,GO:0010605,GO:0016043,GO:0016567,GO:0019222,GO:0019538,GO:0022607,GO:0031323,GO:0031324,GO:0031399,GO:0031400,GO:0031647,GO:0032268,GO:0032269,GO:0032446,GO:0036211,GO:0043170,GO:0043226,GO:0043227,GO:0043229,GO:0043231,GO:0043412,GO:0043933,GO:…	ko:K17263
CMONTjg21044.t1	Contig00003:346069-405796	PREDICTED: collagen alpha-1(XI) chain-like [Nicrophorus vespilloides]	sp|Q61245|COBA1_MOUSE Collagen alpha-1(XI) chain OS=Mus musculus OX=10090 GN=Col11a1 PE=1 SV=2	PF01391:Collagen triple helix repeat (20 copies)		ko:K19721	ko04974,map04974
CMONTjg23030.t1	Contig00004:1306324-1306953	PREDICTED: leucine zipper protein 1-like [Nicrophorus vespilloides]	sp|P02567|MYO1_CAEEL Myosin-1 OS=Caenorhabditis elegans OX=6239 GN=myo-1 PE=1 SV=3
CMONTjg23016.t1	Contig00004:569772-582961		sp|Q8DQN5|ZMPB_STRR6 Zinc metalloprotease ZmpB OS=Streptococcus pneumoniae (strain ATCC BAA-255 / R6) OX=171101 GN=zmpB PE=3 SV=1
CMONTjg23021.t1	Contig00004:900380-922420	PREDICTED: piggyBac transposable element-derived protein 4-like [Amyelois transitella]	sp|P41877|ISW1_CAEEL Chromatin-remodeling complex ATPase chain isw-1 OS=Caenorhabditis elegans OX=6239 GN=isw-1 PE=1 SV=2	PF13843:Transposase IS4
CMONTjg23021.t2	Contig00004:900380-922420	PREDICTED: piggyBac transposable element-derived protein 4-like [Amyelois transitella]	sp|P41877|ISW1_CAEEL Chromatin-remodeling complex ATPase chain isw-1 OS=Caenorhabditis elegans OX=6239 GN=isw-1 PE=1 SV=2	PF13843:Transposase IS4
CMONTjg23021.t3	Contig00004:900380-922420	PREDICTED: piggyBac transposable element-derived protein 4-like [Amyelois transitella]	sp|P0DP91|ERPG3_HUMAN Chimeric ERCC6-PGBD3 protein OS=Homo sapiens OX=9606 GN=ERCC6 PE=1 SV=1	PF13843:Transposase IS4
CMONTjg23006.t1	Contig00004:210735-236547	PREDICTED: dynein beta chain, ciliary isoform X2 [Tribolium castaneum]	sp|P23098|DYHC_TRIGR Dynein beta chain, ciliary OS=Tripneustes gratilla OX=7673 PE=1 SV=1	PF08385:Dynein heavy chain, N-terminal region 1	GO:0003008,GO:0003341,GO:0003674,GO:0003774,GO:0003777,GO:0003824,GO:0005488,GO:0005515,GO:0005575,GO:0005622,GO:0005623,GO:0005737,GO:0005856,GO:0005858,GO:0005875,GO:0005929,GO:0005930,GO:0006928,GO:0007017,GO:0007018,GO:0007600,GO:0007605,GO:0008150,GO:0008569,GO:0009987,GO:0015630,GO:0016462,GO:0016787,GO:0016817,GO:0016818,GO:0016887,GO:0017111,GO:0030286,GO:0031514,GO:0032501,GO:0032838,GO:…	ko:K10408	ko05016,map05016
CMONTjg23026.t1	Contig00004:1172662-1177813	uncharacterized protein LOC112128432 [Cimex lectularius]	sp|Q95SX7|RTBS_DROME Probable RNA-directed DNA polymerase from transposon BS OS=Drosophila melanogaster OX=7227 GN=RTase PE=2 SV=1	PF00078:Reverse transcriptase (RNA-dependent DNA polymerase)
CMONTjg23026.t2	Contig00004:1172662-1176816	LOW QUALITY PROTEIN: uncharacterized protein LOC111507449 [Leptinotarsa decemlineata]	sp|B0RZ50|FPG_XANCB Formamidopyrimidine-DNA glycosylase OS=Xanthomonas campestris pv. campestris (strain B100) OX=509169 GN=mutM PE=3 SV=1
CMONTjg23047.t1	Contig00004:1638110-1638397	hypothetical protein C0J52_04662 [Blattella germanica]	sp|O15522|NKX28_HUMAN Homeobox protein Nkx-2.8 OS=Homo sapiens OX=9606 GN=NKX2-8 PE=2 SV=2
CMONTjg23010.t1	Contig00004:322862-326615	PREDICTED: zinc finger CCHC domain-containing protein 4 [Tribolium castaneum]	sp|Q6DCD7|ZCHC4_XENLA rRNA N6-adenosine-methyltransferase ZCCHC4 OS=Xenopus laevis OX=8355 GN=zcchc4 PE=2 SV=1	PF10237:Probable N6-adenine methyltransferase|PF00098:Zinc knuckle
CMONTjg23017.t1	Contig00004:590129-592994	PREDICTED: uncharacterized protein LOC107397401 [Tribolium castaneum]	sp|Q32RY3|RPOC1_STAPU DNA-directed RNA polymerase subunit beta' OS=Staurastrum punctulatum OX=102822 GN=rpoC1 PE=3 SV=1
CMONTjg22999.t1	Contig00004:6180-6827	uncharacterized protein LOC111058959 [Nilaparvata lugens]	sp|A9KTV0|PDXB_SHEB9 Erythronate-4-phosphate dehydrogenase OS=Shewanella baltica (strain OS195) OX=399599 GN=pdxB PE=3 SV=1
CMONTjg22999.t2	Contig00004:7017-42444	hypothetical protein B7P43_G18419 [Cryptotermes secundus]	sp|Q9NBX4|RTXE_DROME Probable RNA-directed DNA polymerase from transposon X-element OS=Drosophila melanogaster OX=7227 GN=X-element\ORF2 PE=3 SV=1
CMONTjg22999.t3	Contig00004:6180-28903	hypothetical protein B7P43_G18419 [Cryptotermes secundus]	sp|Q9NBX4|RTXE_DROME Probable RNA-directed DNA polymerase from transposon X-element OS=Drosophila melanogaster OX=7227 GN=X-element\ORF2 PE=3 SV=1
CMONTjg23034.t1	Contig00004:1361531-1365183	uncharacterized protein LOC110383276 [Helicoverpa armigera]	sp|P04323|POL3_DROME Retrovirus-related Pol polyprotein from transposon 17.6 OS=Drosophila melanogaster OX=7227 GN=pol PE=4 SV=1
CMONTjg23002.t1	Contig00004:69834-81893	uncharacterized protein LOC108909276 [Anoplophora glabripennis]
CMONTjg23043.t1	Contig00004:1440060-1441243	PREDICTED: uncharacterized protein LOC105388564 [Plutella xylostella]	sp|P94169|GAL1_ACTPL Galactokinase OS=Actinobacillus pleuropneumoniae OX=715 GN=galK PE=3 SV=1
CMONTjg23027.t1	Contig00004:1249612-1250150	uncharacterized protein LOC111507867, partial [Leptinotarsa decemlineata]	sp|B8HAT7|MQO_PSECP Probable malate:quinone oxidoreductase OS=Pseudarthrobacter chlorophenolicus (strain ATCC 700700 / DSM 12829 / CIP 107037 / JCM 12360 / KCTC 9906 / NCIMB 13794 / A6) OX=452863 GN=mqo PE=3 SV=1
CMONTjg23038.t1	Contig00004:1557583-1558257	hypothetical protein TcasGA2_TC004346 [Tribolium castaneum]
CMONTjg23005.t1	Contig00004:180729-206080	uncharacterized protein LOC108917852 [Anoplophora glabripennis]	sp|B2D0J5|EST6_APIME Venom carboxylesterase-6 OS=Apis mellifera OX=7460 PE=2 SV=1	PF00135:Carboxylesterase family
CMONTjg23048.t1	Contig00004:1640884-1641165	hypothetical protein RF55_16555 [Lasius niger]	sp|Q58707|Y1311_METJA Uncharacterized protein MJ1311 OS=Methanocaldococcus jannaschii (strain ATCC 43067 / DSM 2661 / JAL-1 / JCM 10045 / NBRC 100440) OX=243232 GN=MJ1311 PE=1 SV=1
CMONTjg23028.t1	Contig00004:1252970-1281256	uncharacterized protein LOC111428787 [Onthophagus taurus]	sp|O70244|CUBN_RAT Cubilin OS=Rattus norvegicus OX=10116 GN=Cubn PE=1 SV=2
CMONTjg23039.t1	Contig00004:1419144-1432125	ionotropic receptor [Anoplophora chinensis]	sp|Q91755|GRIK2_XENLA Glutamate receptor ionotropic, kainate 2 (Fragment) OS=Xenopus laevis OX=8355 GN=grik2 PE=2 SV=1	PF00497:Bacterial extracellular solute-binding proteins, family 3	GO:0003674,GO:0004888,GO:0004970,GO:0005215,GO:0005216,GO:0005230,GO:0005261,GO:0005267,GO:0005272,GO:0005575,GO:0005623,GO:0005886,GO:0006810,GO:0006811,GO:0006812,GO:0006813,GO:0006814,GO:0007154,GO:0007165,GO:0007166,GO:0007215,GO:0007267,GO:0007268,GO:0007610,GO:0007632,GO:0007634,GO:0008066,GO:0008150,GO:0008324,GO:0009314,GO:0009416,GO:0009628,GO:0009642,GO:0009987,GO:0010646,GO:0015075,GO:…	ko:K05313
CMONTjg23044.t1	Contig00004:1438789-1439229	uncharacterized protein LOC111510935 [Leptinotarsa decemlineata]	sp|A5A6N0|K2C7_PANTR Keratin, type II cytoskeletal 7 OS=Pan troglodytes OX=9598 GN=KRT7 PE=2 SV=1
CMONTjg23012.t1	Contig00004:331769-350695	PREDICTED: actin-interacting protein 1 isoform X2 [Tribolium castaneum]	sp|Q9VU68|WDR1_DROME Actin-interacting protein 1 OS=Drosophila melanogaster OX=7227 GN=flr PE=2 SV=1	PF00400:WD domain, G-beta repeat|PF08662:Eukaryotic translation initiation factor eIF2A	GO:0000003,GO:0001667,GO:0001736,GO:0001738,GO:0002009,GO:0002064,GO:0002065,GO:0002066,GO:0002165,GO:0003006,GO:0003674,GO:0003779,GO:0005488,GO:0005515,GO:0005575,GO:0005622,GO:0005623,GO:0005737,GO:0005856,GO:0005884,GO:0005938,GO:0006928,GO:0006996,GO:0007010,GO:0007015,GO:0007164,GO:0007275,GO:0007276,GO:0007281,GO:0007292,GO:0007297,GO:0007298,GO:0007399,GO:0007444,GO:0007472,GO:0007476,GO:…
CMONTjg23019.t1	Contig00004:712673-721665	uncharacterized protein LOC107047000 [Diachasma alloeum]	sp|O13682|SWR1_SCHPO Helicase swr1 OS=Schizosaccharomyces pombe (strain 972 / ATCC 24843) OX=284812 GN=swr1 PE=3 SV=1	PF18701:Family of unknown function (DUF5641)
CMONTjg23001.t1	Contig00004:42720-61163	Coiled-coil domain-containing protein 40-like Protein [Tribolium castaneum]	sp|Q4G0X9|CCD40_HUMAN Coiled-coil domain-containing protein 40 OS=Homo sapiens OX=9606 GN=CCDC40 PE=2 SV=2		GO:0000226,GO:0001578,GO:0003341,GO:0003351,GO:0005575,GO:0005622,GO:0005623,GO:0005737,GO:0005856,GO:0005929,GO:0005930,GO:0006928,GO:0006996,GO:0007010,GO:0007017,GO:0007018,GO:0007275,GO:0007368,GO:0007389,GO:0008150,GO:0009799,GO:0009855,GO:0009987,GO:0016043,GO:0022607,GO:0030030,GO:0030031,GO:0032501,GO:0032502,GO:0032838,GO:0034622,GO:0035082,GO:0042995,GO:0043226,GO:0043228,GO:0043229,GO:…
CMONTjg23033.t1	Contig00004:1360777-1361422	Retrovirus-related Pol polyprotein from transposon 412-like Protein [Tribolium castaneum]	sp|P10394|POL4_DROME Retrovirus-related Pol polyprotein from transposon 412 OS=Drosophila melanogaster OX=7227 GN=POL PE=4 SV=1
CMONTjg23015.t1	Contig00004:524731-525516	V-type proton ATPase subunit H [Tribolium castaneum]	sp|Q9U5N0|VATH_MANSE V-type proton ATPase subunit H OS=Manduca sexta OX=7130 PE=2 SV=1	PF03224:V-ATPase subunit H	GO:0000221,GO:0000323,GO:0003674,GO:0003824,GO:0005215,GO:0005575,GO:0005622,GO:0005623,GO:0005737,GO:0005764,GO:0005765,GO:0005773,GO:0005774,GO:0005886,GO:0006403,GO:0006810,GO:0006811,GO:0006812,GO:0006873,GO:0006885,GO:0007035,GO:0007275,GO:0007568,GO:0008150,GO:0008324,GO:0008340,GO:0009987,GO:0010259,GO:0015075,GO:0015077,GO:0015078,GO:0015318,GO:0015399,GO:0015405,GO:0015672,GO:0015931,GO:…	ko:K02144	ko00190,ko01100,ko04142,ko04145,ko04150,ko04721,ko05110,ko05120,ko05152,ko05323,map00190,map01100,map04142,map04145,map04150,map04721,map05110,map05120,map05152,map05323
CMONTjg23022.t1	Contig00004:1059324-1059854	PREDICTED: uncharacterized protein LOC105664029 [Megachile rotundata]	sp|Q28ET8|IF4E3_XENTR Eukaryotic translation initiation factor 4E type 3 OS=Xenopus tropicalis OX=8364 GN=eif4e3 PE=2 SV=1
CMONTjg23023.t1	Contig00004:1061420-1062025	PREDICTED: uncharacterized protein LOC107190319 [Dufourea novaeangliae]	sp|Q27174|T2B_PARTE Trichocyst matrix protein T2-B OS=Paramecium tetraurelia OX=5888 GN=T2B PE=1 SV=2	PF03564:Protein of unknown function (DUF1759)
CMONTjg23045.t1	Contig00004:1560375-1560770	uncharacterized protein LOC110374959 [Helicoverpa armigera]
CMONTjg23040.t1	Contig00004:1445706-1484479	PREDICTED: glutamate receptor ionotropic, kainate 2 isoform X5 [Tribolium castaneum]	sp|Q13002|GRIK2_HUMAN Glutamate receptor ionotropic, kainate 2 OS=Homo sapiens OX=9606 GN=GRIK2 PE=1 SV=1	PF00060:Ligand-gated ion channel|PF10613:Ligated ion channel L-glutamate- and glycine-binding site	GO:0003674,GO:0004888,GO:0004970,GO:0005215,GO:0005216,GO:0005230,GO:0005261,GO:0005267,GO:0005272,GO:0005575,GO:0005623,GO:0005886,GO:0006810,GO:0006811,GO:0006812,GO:0006813,GO:0006814,GO:0007154,GO:0007165,GO:0007166,GO:0007215,GO:0007267,GO:0007268,GO:0007610,GO:0007632,GO:0007634,GO:0008066,GO:0008150,GO:0008324,GO:0009314,GO:0009416,GO:0009628,GO:0009642,GO:0009987,GO:0010646,GO:0015075,GO:…	ko:K05313
CMONTjg23032.t1	Contig00004:1327323-1348815	PREDICTED: uncharacterized protein LOC108358852 [Rhagoletis zephyria]	sp|Q03270|PO12_NASVI Retrovirus-related Pol polyprotein from type-1 retrotransposable element R1 2 (Fragment) OS=Nasonia vitripennis OX=7425 PE=4 SV=1	PF00078:Reverse transcriptase (RNA-dependent DNA polymerase)
CMONTjg23037.t1	Contig00004:1396088-1416624	PREDICTED: uncharacterized protein LOC103314804 [Tribolium castaneum]	sp|Q5QWW0|G6PI_IDILO Glucose-6-phosphate isomerase OS=Idiomarina loihiensis (strain ATCC BAA-735 / DSM 15497 / L2-TR) OX=283942 GN=pgi PE=3 SV=1	PF05585:Putative peptidase (DUF1758)
CMONTjg23041.t1	Contig00004:1496544-1520321	glutamate receptor ionotropic, kainate 2-like isoform X7 [Onthophagus taurus]	sp|P42260|GRIK2_RAT Glutamate receptor ionotropic, kainate 2 OS=Rattus norvegicus OX=10116 GN=Grik2 PE=1 SV=2	PF01094:Receptor family ligand binding region	GO:0003674,GO:0004888,GO:0004970,GO:0005215,GO:0005216,GO:0005230,GO:0005261,GO:0005267,GO:0005272,GO:0005575,GO:0005623,GO:0005886,GO:0006810,GO:0006811,GO:0006812,GO:0006813,GO:0006814,GO:0007154,GO:0007165,GO:0007166,GO:0007215,GO:0007267,GO:0007268,GO:0007610,GO:0007632,GO:0007634,GO:0008066,GO:0008150,GO:0008324,GO:0009314,GO:0009416,GO:0009628,GO:0009642,GO:0009987,GO:0010646,GO:0015075,GO:…	ko:K05313
CMONTjg23008.t1	Contig00004:243125-298782	PREDICTED: dynein beta chain, ciliary isoform X1 [Tribolium castaneum]	sp|P23098|DYHC_TRIGR Dynein beta chain, ciliary OS=Tripneustes gratilla OX=7673 PE=1 SV=1	PF18199:Dynein heavy chain C-terminal domain|PF08393:Dynein heavy chain, N-terminal region 2|PF12781:ATP-binding dynein motor region|PF12780:P-loop containing dynein motor region D4|PF17857:AAA+ lid domain|PF12774:Hydrolytic ATP binding site of dynein motor region|PF03028:Dynein heavy chain region D6 P-loop domain|PF18198:Dynein heavy chain AAA lid domain|PF12775:P-loop containing dynein motor re…	GO:0003008,GO:0003341,GO:0003674,GO:0003774,GO:0003777,GO:0003824,GO:0005488,GO:0005515,GO:0005575,GO:0005622,GO:0005623,GO:0005737,GO:0005856,GO:0005858,GO:0005875,GO:0005929,GO:0005930,GO:0006928,GO:0007017,GO:0007018,GO:0007600,GO:0007605,GO:0008150,GO:0008569,GO:0009987,GO:0015630,GO:0016462,GO:0016787,GO:0016817,GO:0016818,GO:0016887,GO:0017111,GO:0030286,GO:0031514,GO:0032501,GO:0032838,GO:…	ko:K10408	ko05016,map05016
CMONTjg23049.t1	Contig00004:1689280-1689849	hypothetical protein C0J52_16021 [Blattella germanica]	sp|Q5UP77|YL002_MIMIV Uncharacterized Bro-N domain-containing protein L2 OS=Acanthamoeba polyphaga mimivirus OX=212035 GN=MIMI_L2 PE=4 SV=1
CMONTjg23025.t1	Contig00004:1135616-1137845	PREDICTED: uncharacterized protein LOC107170892, partial [Diuraphis noxia]	sp|Q06R66|RK2_JASNU 50S ribosomal protein L2, chloroplastic OS=Jasminum nudiflorum OX=126431 GN=rpl2-A PE=3 SV=1	PF05380:Pao retrotransposon peptidase
CMONTjg23009.t1	Contig00004:298979-314908	uncharacterized protein LOC111514398 isoform X1 [Leptinotarsa decemlineata]	sp|A0CNL9|PP2A2_PARTE Serine/threonine-protein phosphatase PP2A catalytic subunit 2 OS=Paramecium tetraurelia OX=5888 GN=Ppn2 PE=3 SV=1	PF00149:Calcineurin-like phosphoesterase
CMONTjg23020.t1	Contig00004:788370-789872	unnamed protein product [Tribolium castaneum]	sp|P16425|Y2R2_DROME Putative 115 kDa protein in type-1 retrotransposable element R1DM OS=Drosophila melanogaster OX=7227 GN=R1A1-element\ORF2 PE=4 SV=1
CMONTjg23004.t1	Contig00004:163698-180462	PREDICTED: LOW QUALITY PROTEIN: phosphoribosyl pyrophosphate synthase-associated protein 2 [Aethina tumida]	sp|Q5ZL26|KPRB_CHICK Phosphoribosyl pyrophosphate synthase-associated protein 2 OS=Gallus gallus OX=9031 GN=PRPSAP2 PE=2 SV=1	PF14572:Phosphoribosyl synthetase-associated domain|PF13793:N-terminal domain of ribose phosphate pyrophosphokinase
CMONTjg23036.t1	Contig00004:1373594-1388517	PREDICTED: adenylate cyclase type 2 [Tribolium castaneum]	sp|Q80TL1|ADCY2_MOUSE Adenylate cyclase type 2 OS=Mus musculus OX=10090 GN=Adcy2 PE=1 SV=2	PF00211:Adenylate and Guanylate cyclase catalytic domain		ko:K01768	ko00230,ko02025,ko04113,ko04213,map00230,map02025,map04113,map04213
CMONTjg23014.t1	Contig00004:411466-419889	PREDICTED: uncharacterized protein LOC103313947 [Tribolium castaneum]	sp|P35968|VGFR2_HUMAN Vascular endothelial growth factor receptor 2 OS=Homo sapiens OX=9606 GN=KDR PE=1 SV=2	PF08205:CD80-like C2-set immunoglobulin domain	GO:0007155,GO:0007157,GO:0008150,GO:0022610,GO:0098609,GO:0098742
CMONTjg23029.t1	Contig00004:1285189-1288534	PREDICTED: uncharacterized protein LOC106720343 [Papilio machaon]	sp|Q8K259|GIN1_MOUSE Gypsy retrotransposon integrase-like protein 1 OS=Mus musculus OX=10090 GN=Gin1 PE=2 SV=2
CMONTjg23024.t1	Contig00004:1064919-1066064	PREDICTED: UDP-N-acetylhexosamine pyrophosphorylase [Nicrophorus vespilloides]	sp|Q91YN5|UAP1_MOUSE UDP-N-acetylhexosamine pyrophosphorylase OS=Mus musculus OX=10090 GN=Uap1 PE=1 SV=1	PF01704:UTP--glucose-1-phosphate uridylyltransferase
CMONTjg23050.t1	Contig00004:1713120-1721098	uncharacterized protein LOC112057297 [Bicyclus anynana]	sp|O60318|GANP_HUMAN Germinal-center associated nuclear protein OS=Homo sapiens OX=9606 GN=MCM3AP PE=1 SV=2
CMONTjg23046.t1	Contig00004:1628856-1629854	reverse ribonuclease integrase, partial [Lasius niger]	sp|P20825|POL2_DROME Retrovirus-related Pol polyprotein from transposon 297 OS=Drosophila melanogaster OX=7227 GN=pol PE=4 SV=1	PF00078:Reverse transcriptase (RNA-dependent DNA polymerase)
CMONTjg23018.t1	Contig00004:708848-709630	vacuolar protein sorting-associated protein 13B isoform X2 [Athalia rosae]	sp|A0A023PXM2|YH131_YEAST Putative uncharacterized protein YHR131W-A OS=Saccharomyces cerevisiae (strain ATCC 204508 / S288c) OX=559292 GN=YHR131W-A PE=5 SV=1
CMONTjg23000.t1	Contig00004:12533-13442	PREDICTED: S-adenosylmethionine mitochondrial carrier protein homolog [Tribolium castaneum]	sp|Q9VBN7|SAMC_DROME S-adenosylmethionine mitochondrial carrier protein homolog OS=Drosophila melanogaster OX=7227 GN=CG4743 PE=2 SV=2	PF00153:Mitochondrial carrier protein	GO:0000095,GO:0003674,GO:0005215,GO:0005575,GO:0005622,GO:0005623,GO:0005737,GO:0005739,GO:0005740,GO:0005743,GO:0006810,GO:0006839,GO:0006855,GO:0008150,GO:0015238,GO:0015805,GO:0015893,GO:0016020,GO:0016021,GO:0019866,GO:0022857,GO:0031090,GO:0031224,GO:0031966,GO:0031967,GO:0031975,GO:0042221,GO:0042493,GO:0043226,GO:0043227,GO:0043229,GO:0043231,GO:0044422,GO:0044424,GO:0044425,GO:0044429,GO:…	ko:K15111
CMONTjg23011.t1	Contig00004:327047-330971	triokinase/FMN cyclase-like isoform X1 [Anoplophora glabripennis]	sp|Q8VC30|TKFC_MOUSE Triokinase/FMN cyclase OS=Mus musculus OX=10090 GN=Tkfc PE=1 SV=1	PF02733:Dak1 domain|PF02734:DAK2 domain		ko:K00863	ko00051,ko00561,ko00680,ko01100,ko01120,ko01200,ko04622,map00051,map00561,map00680,map01100,map01120,map01200,map04622
CMONTjg23031.t1	Contig00004:1310944-1311735	uncharacterized protein LOC112602107, partial [Melanaphis sacchari]	sp|Q54PY1|TBCC_DICDI Tubulin-specific chaperone C OS=Dictyostelium discoideum OX=44689 GN=tbcc PE=3 SV=1
CMONTjg23007.t1	Contig00004:237527-238719	uncharacterized protein LOC112127235 [Cimex lectularius]	sp|Q3ABX9|RUVA_CARHZ Holliday junction ATP-dependent DNA helicase RuvA OS=Carboxydothermus hydrogenoformans (strain ATCC BAA-161 / DSM 6008 / Z-2901) OX=246194 GN=ruvA PE=3 SV=1
CMONTjg23013.t1	Contig00004:354386-394568	centrosomal protein of 131 kDa [Anoplophora glabripennis]	sp|U3JAG9|CP131_DANRE Centrosomal protein of 131 kDa OS=Danio rerio OX=7955 GN=cep131 PE=1 SV=1
CMONTjg23042.t1	Contig00004:1563908-1628317	glutamate receptor ionotropic, kainate 1-like, partial [Anoplophora glabripennis]	sp|P22756|GRIK1_RAT Glutamate receptor ionotropic, kainate 1 OS=Rattus norvegicus OX=10116 GN=Grik1 PE=1 SV=3	PF01094:Receptor family ligand binding region	GO:0003674,GO:0004888,GO:0004970,GO:0005215,GO:0005216,GO:0005230,GO:0005261,GO:0005267,GO:0005272,GO:0005575,GO:0005623,GO:0005886,GO:0006810,GO:0006811,GO:0006812,GO:0006813,GO:0006814,GO:0007154,GO:0007165,GO:0007166,GO:0007215,GO:0007267,GO:0007268,GO:0007610,GO:0007632,GO:0007634,GO:0008066,GO:0008150,GO:0008324,GO:0009314,GO:0009416,GO:0009628,GO:0009642,GO:0009987,GO:0010646,GO:0015075,GO:…	ko:K05313
CMONTjg23003.t1	Contig00004:129032-147628	PREDICTED: protein Gawky isoform X1 [Tribolium castaneum]	sp|Q8SY33|GAWKY_DROME Protein Gawky OS=Drosophila melanogaster OX=7227 GN=gw PE=1 SV=1	PF12938:M domain of GW182|PF00076:RNA recognition motif. (a.k.a. RRM, RBD, or RNP domain)|PF00627:UBA/TS-N domain	GO:0000932,GO:0001700,GO:0003674,GO:0005488,GO:0005515,GO:0005575,GO:0005622,GO:0005623,GO:0005737,GO:0006139,GO:0006401,GO:0006402,GO:0006725,GO:0006807,GO:0007275,GO:0007610,GO:0007622,GO:0007623,GO:0007626,GO:0008150,GO:0008152,GO:0009056,GO:0009057,GO:0009790,GO:0009792,GO:0009892,GO:0009987,GO:0010468,GO:0010605,GO:0010608,GO:0010629,GO:0016070,GO:0016071,GO:0016441,GO:0016458,GO:0019222,GO:…	ko:K18412
CMONTjg23003.t2	Contig00004:129032-147628	PREDICTED: protein Gawky isoform X2 [Tribolium castaneum]	sp|Q8SY33|GAWKY_DROME Protein Gawky OS=Drosophila melanogaster OX=7227 GN=gw PE=1 SV=1	PF00627:UBA/TS-N domain|PF00076:RNA recognition motif. (a.k.a. RRM, RBD, or RNP domain)|PF12938:M domain of GW182	GO:0000932,GO:0001700,GO:0003674,GO:0005488,GO:0005515,GO:0005575,GO:0005622,GO:0005623,GO:0005737,GO:0006139,GO:0006401,GO:0006402,GO:0006725,GO:0006807,GO:0007275,GO:0007610,GO:0007622,GO:0007623,GO:0007626,GO:0008150,GO:0008152,GO:0009056,GO:0009057,GO:0009790,GO:0009792,GO:0009892,GO:0009987,GO:0010468,GO:0010605,GO:0010608,GO:0010629,GO:0016070,GO:0016071,GO:0016441,GO:0016458,GO:0019222,GO:…	ko:K18412
CMONTjg23035.t1	Contig00004:1365988-1372578	nuclear receptor coactivator 3 isoform X5 [Onthophagus taurus]	sp|A6WKR1|ACPS_SHEB8 Holo-[acyl-carrier-protein] synthase OS=Shewanella baltica (strain OS185) OX=402882 GN=acpS PE=3 SV=1
CMONTjg5016.t1	Contig00005:1413621-1414070	uncharacterized protein LOC112126499 [Cimex lectularius]	sp|P21330|GAGJ_DROME Nucleic-acid-binding protein from mobile element jockey OS=Drosophila melanogaster OX=7227 GN=gag PE=4 SV=1
CMONTjg5006.t1	Contig00005:1157023-1219032	PREDICTED: uncharacterized protein LOC109602854 [Aethina tumida]	sp|P52124|YFJI_ECOLI Protein YfjI OS=Escherichia coli (strain K12) OX=83333 GN=yfjI PE=4 SV=1	PF00100:Zona pellucida-like domain
CMONTjg4987.t1	Contig00005:469025-469422	hypothetical protein B7P43_G03948, partial [Cryptotermes secundus]	sp|Q39RT4|DXS2_GEOMG 1-deoxy-D-xylulose-5-phosphate synthase 2 OS=Geobacter metallireducens (strain GS-15 / ATCC 53774 / DSM 7210) OX=269799 GN=dxs2 PE=3 SV=1
CMONTjg5001.t1	Contig00005:947769-948125	uncharacterized protein LOC103520254 [Diaphorina citri]	sp|Q15021|CND1_HUMAN Condensin complex subunit 1 OS=Homo sapiens OX=9606 GN=NCAPD2 PE=1 SV=3
CMONTjg4983.t1	Contig00005:321667-322119	uncharacterized protein LOC111047332 [Nilaparvata lugens]	sp|Q9TM27|ATPD_CYACA ATP synthase subunit delta, chloroplastic OS=Cyanidium caldarium OX=2771 GN=atpD PE=3 SV=1
CMONTjg5005.t1	Contig00005:1047619-1049086	uncharacterized protein LOC112043401 [Bicyclus anynana]	sp|Q8W013|COMT1_CATRO Caffeic acid 3-O-methyltransferase OS=Catharanthus roseus OX=4058 GN=COMT1 PE=2 SV=1	PF03221:Tc5 transposase DNA-binding domain
CMONTjg5005.t2	Contig00005:1047619-1049086	uncharacterized protein LOC112043401 [Bicyclus anynana]	sp|Q8W013|COMT1_CATRO Caffeic acid 3-O-methyltransferase OS=Catharanthus roseus OX=4058 GN=COMT1 PE=2 SV=1	PF03221:Tc5 transposase DNA-binding domain
CMONTjg5011.t1	Contig00005:1287139-1287468	protein KIAA0556-like isoform X2 [Myzus persicae]	sp|A8ETF6|RL9_ARCB4 50S ribosomal protein L9 OS=Arcobacter butzleri (strain RM4018) OX=367737 GN=rplI PE=3 SV=1
CMONTjg4999.t1	Contig00005:835922-872833	uncharacterized protein LOC108913689 isoform X1 [Anoplophora glabripennis]	sp|Q80SX8|PIF1_MOUSE ATP-dependent DNA helicase PIF1 OS=Mus musculus OX=10090 GN=Pif1 PE=1 SV=2	PF14214:Helitron helicase-like domain at N-terminus|PF04843:Herpesvirus tegument protein, N-terminal conserved region|PF05970:PIF1-like helicase
CMONTjg4999.t2	Contig00005:835922-872833	uncharacterized protein LOC108913689 isoform X1 [Anoplophora glabripennis]	sp|Q80SX8|PIF1_MOUSE ATP-dependent DNA helicase PIF1 OS=Mus musculus OX=10090 GN=Pif1 PE=1 SV=2	PF04843:Herpesvirus tegument protein, N-terminal conserved region|PF05970:PIF1-like helicase|PF14214:Helitron helicase-like domain at N-terminus
CMONTjg4979.t1	Contig00005:32194-74007	myrosinase 1-like isoform X2 [Anoplophora glabripennis]	sp|Q95X01|MYRO1_BREBR Myrosinase 1 OS=Brevicoryne brassicae OX=69196 PE=1 SV=1	PF00232:Glycosyl hydrolase family 1
CMONTjg4993.t1	Contig00005:540726-554310	PREDICTED: nucleoprotein TPR-like [Bemisia tabaci]	sp|Q2TBH6|ELP4_BOVIN Elongator complex protein 4 OS=Bos taurus OX=9913 GN=ELP4 PE=2 SV=1
CMONTjg4984.t1	Contig00005:367517-387335	hypothetical protein RF55_11637 [Lasius niger]	sp|P20825|POL2_DROME Retrovirus-related Pol polyprotein from transposon 297 OS=Drosophila melanogaster OX=7227 GN=pol PE=4 SV=1
CMONTjg4984.t2	Contig00005:367517-387335	hypothetical protein RF55_11637 [Lasius niger]	sp|P92523|M860_ARATH Uncharacterized mitochondrial protein AtMg00860 OS=Arabidopsis thaliana OX=3702 GN=AtMg00860 PE=4 SV=1
CMONTjg5015.t1	Contig00005:1341892-1342226	Transient receptor potential channel pyrexia [Folsomia candida]	sp|B8I0R1|GSA_RUMCH Glutamate-1-semialdehyde 2,1-aminomutase OS=Ruminiclostridium cellulolyticum (strain ATCC 35319 / DSM 5812 / JCM 6584 / H10) OX=394503 GN=hemL PE=3 SV=1
CMONTjg4995.t1	Contig00005:599275-618962	PREDICTED: glutamyl aminopeptidase-like isoform X2 [Neodiprion lecontei]	sp|B1MXV9|MURD_LEUCK UDP-N-acetylmuramoylalanine--D-glutamate ligase OS=Leuconostoc citreum (strain KM20) OX=349519 GN=murD PE=3 SV=1
CMONTjg5007.t1	Contig00005:1240986-1248293	uncharacterized protein LOC112464393 [Temnothorax curvispinosus]
CMONTjg5010.t1	Contig00005:1281198-1281539	protein KIAA0556-like isoform X1 [Myzus persicae]	sp|Q4A952|TSAD_MYCHJ tRNA N6-adenosine threonylcarbamoyltransferase OS=Mycoplasma hyopneumoniae (strain J / ATCC 25934 / NCTC 10110) OX=262719 GN=tsaD PE=3 SV=1
CMONTjg4980.t1	Contig00005:83070-134099	PREDICTED: myrosinase 1-like [Aethina tumida]	sp|Q95X01|MYRO1_BREBR Myrosinase 1 OS=Brevicoryne brassicae OX=69196 PE=1 SV=1	PF00232:Glycosyl hydrolase family 1
CMONTjg4978.t1	Contig00005:22717-31657	uncharacterized protein LOC107272932, partial [Cephus cinctus]	sp|Q4WLW5|FMQA_ASPFU Nonribosomal peptide synthetase fmqA OS=Neosartorya fumigata (strain ATCC MYA-4609 / Af293 / CBS 101355 / FGSC A1100) OX=330879 GN=fmqA PE=1 SV=1
CMONTjg4998.t1	Contig00005:700281-821191	protein artichoke [Anoplophora glabripennis]	sp|Q9VPF0|ATK_DROME Protein artichoke OS=Drosophila melanogaster OX=7227 GN=atk PE=1 SV=2	PF13855:Leucine rich repeat|PF13306:BspA type Leucine rich repeat region (6 copies)
CMONTjg4991.t1	Contig00005:499456-500248	uncharacterized protein LOC112594861 [Melanaphis sacchari]	sp|Q95SX7|RTBS_DROME Probable RNA-directed DNA polymerase from transposon BS OS=Drosophila melanogaster OX=7227 GN=RTase PE=2 SV=1	PF14529:Endonuclease-reverse transcriptase
CMONTjg4992.t1	Contig00005:501498-501944	hypothetical protein TSAR_008960, partial [Trichomalopsis sarcophagae]	sp|P21329|RTJK_DROFU RNA-directed DNA polymerase from mobile element jockey OS=Drosophila funebris OX=7221 GN=jockey\pol PE=1 SV=1
CMONTjg5014.t1	Contig00005:1331441-1333579	hypothetical protein TcasGA2_TC005194 [Tribolium castaneum]	sp|B0RQ26|PQQD_XANCB PqqA binding protein OS=Xanthomonas campestris pv. campestris (strain B100) OX=509169 GN=pqqD PE=3 SV=1
CMONTjg5002.t1	Contig00005:954831-955311	hypothetical protein TcasGA2_TC032967 [Tribolium castaneum]	sp|Q95SX7|RTBS_DROME Probable RNA-directed DNA polymerase from transposon BS OS=Drosophila melanogaster OX=7227 GN=RTase PE=2 SV=1
CMONTjg5003.t1	Contig00005:956132-956507	PREDICTED: uncharacterized protein LOC105679313, partial [Linepithema humile]
CMONTjg5008.t1	Contig00005:1248365-1261928	uncharacterized protein LOC112461207, partial [Temnothorax curvispinosus]	sp|P00967|PUR2_DROME Trifunctional purine biosynthetic protein adenosine-3 OS=Drosophila melanogaster OX=7227 GN=Gart PE=1 SV=2	PF05380:Pao retrotransposon peptidase
CMONTjg4985.t1	Contig00005:400512-400856	Acyl-CoA synthetase family member 3, mitochondrial [Orchesella cincta]	sp|Q59288|CSLA_PEDHD Chondroitinase-AC OS=Pedobacter heparinus (strain ATCC 13125 / DSM 2366 / CIP 104194 / JCM 7457 / NBRC 12017 / NCIMB 9290 / NRRL B-14731 / HIM 762-3) OX=485917 GN=cslA PE=1 SV=1
CMONTjg4994.t1	Contig00005:560436-599173	puromycin-sensitive aminopeptidase-like protein isoform X2 [Anoplophora glabripennis]	sp|Q9UIQ6|LCAP_HUMAN Leucyl-cystinyl aminopeptidase OS=Homo sapiens OX=9606 GN=LNPEP PE=1 SV=3	PF01433:Peptidase family M1 domain|PF17900:Peptidase M1 N-terminal domain		ko:K11141	ko04614,map04614
CMONTjg4988.t1	Contig00005:453390-455717	endonuclease-reverse transcriptase [Bombyx mori]	sp|O00370|LORF2_HUMAN LINE-1 retrotransposable element ORF2 protein OS=Homo sapiens OX=9606 PE=1 SV=1
CMONTjg4981.t1	Contig00005:150530-184562	PREDICTED: talin-1 isoform X2 [Tribolium castaneum]	sp|Q9Y490|TLN1_HUMAN Talin-1 OS=Homo sapiens OX=9606 GN=TLN1 PE=1 SV=3	PF09141:Talin, middle domain|PF16511:N-terminal or F0 domain of Talin-head FERM|PF08913:Vinculin Binding Site|PF00373:FERM central domain|PF09379:FERM N-terminal domain|PF01608:I/LWEQ domain|PF02174:PTB domain (IRS-1 type)	GO:0000003,GO:0001667,GO:0001700,GO:0001894,GO:0002009,GO:0002064,GO:0002065,GO:0002066,GO:0002164,GO:0002165,GO:0003006,GO:0003674,GO:0003779,GO:0005102,GO:0005178,GO:0005488,GO:0005515,GO:0005575,GO:0005912,GO:0005924,GO:0005925,GO:0006355,GO:0006928,GO:0006996,GO:0007010,GO:0007016,GO:0007155,GO:0007275,GO:0007276,GO:0007281,GO:0007292,GO:0007297,GO:0007298,GO:0007390,GO:0007424,GO:0007444,GO:…	ko:K06271	ko04015,ko04510,ko04611,ko05166,map04015,map04510,map04611,map05166
CMONTjg4981.t2	Contig00005:162563-184562	PREDICTED: talin-2 isoform X5 [Tribolium castaneum]	sp|Q9Y490|TLN1_HUMAN Talin-1 OS=Homo sapiens OX=9606 GN=TLN1 PE=1 SV=3	PF09141:Talin, middle domain|PF08913:Vinculin Binding Site|PF00373:FERM central domain|PF02174:PTB domain (IRS-1 type)|PF09379:FERM N-terminal domain|PF16511:N-terminal or F0 domain of Talin-head FERM	GO:0000003,GO:0001667,GO:0001700,GO:0001894,GO:0002009,GO:0002064,GO:0002065,GO:0002066,GO:0002164,GO:0002165,GO:0003006,GO:0003674,GO:0003779,GO:0005102,GO:0005178,GO:0005488,GO:0005515,GO:0005575,GO:0005912,GO:0005924,GO:0005925,GO:0006355,GO:0006928,GO:0006996,GO:0007010,GO:0007016,GO:0007155,GO:0007275,GO:0007276,GO:0007281,GO:0007292,GO:0007297,GO:0007298,GO:0007390,GO:0007424,GO:0007444,GO:…	ko:K06271	ko04015,ko04510,ko04611,ko05166,map04015,map04510,map04611,map05166
CMONTjg4997.t1	Contig00005:663327-663743	LOW QUALITY PROTEIN: neuralized-like protein 4 [Drosophila serrata]
CMONTjg4990.t1	Contig00005:490809-497289	puromycin-sensitive aminopeptidase-like protein isoform X1 [Anoplophora glabripennis]	sp|P55786|PSA_HUMAN Puromycin-sensitive aminopeptidase OS=Homo sapiens OX=9606 GN=NPEPPS PE=1 SV=2	PF01433:Peptidase family M1 domain|PF17900:Peptidase M1 N-terminal domain
CMONTjg5013.t1	Contig00005:1323196-1324389	hypothetical protein TSAR_003915 [Trichomalopsis sarcophagae]	sp|Q620W3|EFR3_CAEBR Protein EFR3 homolog OS=Caenorhabditis briggsae OX=6238 GN=CBG02625 PE=3 SV=1
CMONTjg4989.t1	Contig00005:505852-536472	puromycin-sensitive aminopeptidase-like protein isoform X1 [Anoplophora glabripennis]	sp|P55786|PSA_HUMAN Puromycin-sensitive aminopeptidase OS=Homo sapiens OX=9606 GN=NPEPPS PE=1 SV=2	PF01433:Peptidase family M1 domain|PF11838:ERAP1-like C-terminal domain	GO:0003674,GO:0003824,GO:0004177,GO:0005488,GO:0005575,GO:0005622,GO:0005623,GO:0005737,GO:0006508,GO:0006518,GO:0006807,GO:0008150,GO:0008152,GO:0008233,GO:0008235,GO:0008237,GO:0008238,GO:0008270,GO:0009056,GO:0009987,GO:0016787,GO:0019538,GO:0033218,GO:0034641,GO:0042277,GO:0043167,GO:0043169,GO:0043170,GO:0043171,GO:0043603,GO:0044237,GO:0044238,GO:0044248,GO:0044424,GO:0044464,GO:0046872,GO:…	ko:K11141	ko04614,map04614
CMONTjg5000.t1	Contig00005:916002-916742	PREDICTED: uncharacterized protein LOC103570404 isoform X1 [Microplitis demolitor]	sp|B2FN76|RL20_STRMK 50S ribosomal protein L20 OS=Stenotrophomonas maltophilia (strain K279a) OX=522373 GN=rplT PE=3 SV=1	PF09588:YqaJ-like viral recombinase domain
CMONTjg5009.t1	Contig00005:1262181-1262561	PREDICTED: uncharacterized protein LOC107398928 [Tribolium castaneum]	sp|Q057G5|MIAB_BUCCC tRNA-2-methylthio-N(6)-dimethylallyladenosine synthase OS=Buchnera aphidicola subsp. Cinara cedri (strain Cc) OX=372461 GN=miaB PE=3 SV=1
CMONTjg4986.t1	Contig00005:402843-465580	puromycin-sensitive aminopeptidase-like protein isoform X1 [Anoplophora glabripennis]	sp|Q95334|AMPE_PIG Glutamyl aminopeptidase OS=Sus scrofa OX=9823 GN=ENPEP PE=1 SV=1	PF01433:Peptidase family M1 domain|PF17900:Peptidase M1 N-terminal domain|PF11838:ERAP1-like C-terminal domain
CMONTjg5017.t1	Contig00005:1414114-1414832	hypothetical protein B5V51_6092 [Heliothis virescens]	sp|Q972S7|PCKG_SULTO Phosphoenolpyruvate carboxykinase [GTP] OS=Sulfurisphaera tokodaii (strain DSM 16993 / JCM 10545 / NBRC 100140 / 7) OX=273063 GN=pckG PE=3 SV=1
CMONTjg4996.t1	Contig00005:643122-643619	hypothetical protein TSAR_003915 [Trichomalopsis sarcophagae]	sp|Q0C5G6|MUTS_HYPNA DNA mismatch repair protein MutS OS=Hyphomonas neptunium (strain ATCC 15444) OX=228405 GN=mutS PE=3 SV=1
CMONTjg5012.t1	Contig00005:1321778-1323116	LOW QUALITY PROTEIN: uncharacterized protein LOC111507449 [Leptinotarsa decemlineata]	sp|O00370|LORF2_HUMAN LINE-1 retrotransposable element ORF2 protein OS=Homo sapiens OX=9606 PE=1 SV=1
CMONTjg5012.t2	Contig00005:1293984-1323116	uncharacterized protein LOC112594861 [Melanaphis sacchari]	sp|P21328|RTJK_DROME RNA-directed DNA polymerase from mobile element jockey OS=Drosophila melanogaster OX=7227 GN=pol PE=1 SV=1	PF00078:Reverse transcriptase (RNA-dependent DNA polymerase)
CMONTjg5004.t1	Contig00005:1010889-1011209	AAEL010497-PA [Aedes aegypti]	sp|Q54B59|OMT12_DICDI O-methyltransferase 12 OS=Dictyostelium discoideum OX=44689 GN=omt12 PE=1 SV=1
CMONTjg4982.t1	Contig00005:191832-213496	Ves G 5 allergen precursor, putative [Pediculus humanus corporis]	sp|B2MVK7|VA5_RHYBR Venom allergen 5 OS=Rhynchium brunneum OX=522437 PE=2 SV=1	PF00188:Cysteine-rich secretory protein family		ko:K19919
CMONTjg433.t1	Contig00006:368080-369656	craniofacial development protein 2-like [Temnothorax curvispinosus]	sp|Q588U8|CFDP2_TRAJA Craniofacial development protein 2 OS=Tragulus javanicus OX=9849 GN=CFDP2 PE=2 SV=1
CMONTjg428.t1	Contig00006:210513-219326	PREDICTED: RING finger protein nhl-1 [Tribolium castaneum]	sp|Q03601|NHL1_CAEEL RING finger protein nhl-1 OS=Caenorhabditis elegans OX=6239 GN=nhl-1 PE=1 SV=2	PF00097:Zinc finger, C3HC4 type (RING finger)|PF01436:NHL repeat	GO:0003008,GO:0003012,GO:0003674,GO:0003824,GO:0004842,GO:0005488,GO:0005575,GO:0005622,GO:0005623,GO:0005737,GO:0006464,GO:0006807,GO:0006936,GO:0006941,GO:0006996,GO:0007010,GO:0007610,GO:0007626,GO:0008150,GO:0008152,GO:0008270,GO:0008345,GO:0009653,GO:0009987,GO:0010927,GO:0016043,GO:0016567,GO:0016740,GO:0019538,GO:0019725,GO:0019787,GO:0022607,GO:0030016,GO:0030017,GO:0030018,GO:0030029,GO:…	ko:K12035	ko05206,map05206
CMONTjg432.t1	Contig00006:298198-298461	uncharacterized protein K02A2.6-like, partial [Anoplophora glabripennis]	sp|A1SHI8|ATPD_NOCSJ ATP synthase subunit delta OS=Nocardioides sp. (strain ATCC BAA-499 / JS614) OX=196162 GN=atpH PE=3 SV=1
CMONTjg437.t1	Contig00006:779434-782305	PREDICTED: RNA-directed DNA polymerase from mobile element jockey-like [Dufourea novaeangliae]	sp|Q95SX7|RTBS_DROME Probable RNA-directed DNA polymerase from transposon BS OS=Drosophila melanogaster OX=7227 GN=RTase PE=2 SV=1
CMONTjg426.t1	Contig00006:29484-105210	PREDICTED: uncharacterized protein LOC659947 isoform X1 [Tribolium castaneum]	sp|Q03755|CUT1_CAEEL Cuticlin-1 OS=Caenorhabditis elegans OX=6239 GN=cut-1 PE=2 SV=2
CMONTjg436.t1	Contig00006:730697-731071	hypothetical protein ALC57_00315 [Trachymyrmex cornetzi]	sp|Q4FRU7|LEUC_PSYA2 3-isopropylmalate dehydratase large subunit OS=Psychrobacter arcticus (strain DSM 17307 / 273-4) OX=259536 GN=leuC PE=3 SV=1
CMONTjg427.t1	Contig00006:124395-153095	PREDICTED: uncharacterized protein LOC108101886 isoform X12 [Drosophila ficusphila]	sp|B2X1Z3|RPOC1_OEDCA DNA-directed RNA polymerase subunit beta' OS=Oedogonium cardiacum OX=55995 GN=rpoC1 PE=3 SV=1
CMONTjg431.t1	Contig00006:290572-298149	uveal autoantigen with coiled-coil domains and ankyrin repeats protein-like [Pseudomyrmex gracilis]	sp|P20825|POL2_DROME Retrovirus-related Pol polyprotein from transposon 297 OS=Drosophila melanogaster OX=7227 GN=pol PE=4 SV=1	PF17919:RNase H-like domain found in reverse transcriptase
CMONTjg435.t1	Contig00006:528514-529981	uncharacterized protein LOC112904986 isoform X1 [Agrilus planipennis]	sp|P22118|GYRB_NEIGO DNA gyrase subunit B OS=Neisseria gonorrhoeae OX=485 GN=gyrB PE=3 SV=2	PF03184:DDE superfamily endonuclease
CMONTjg435.t2	Contig00006:528514-529981	uncharacterized protein LOC112904986 isoform X1 [Agrilus planipennis]	sp|Q7Z3K3|POGZ_HUMAN Pogo transposable element with ZNF domain OS=Homo sapiens OX=9606 GN=POGZ PE=1 SV=2	PF03184:DDE superfamily endonuclease
CMONTjg435.t3	Contig00006:528514-529981	uncharacterized protein LOC112904986 isoform X1 [Agrilus planipennis]	sp|P22118|GYRB_NEIGO DNA gyrase subunit B OS=Neisseria gonorrhoeae OX=485 GN=gyrB PE=3 SV=2	PF03184:DDE superfamily endonuclease
CMONTjg435.t4	Contig00006:528514-529981	uncharacterized protein LOC112904986 isoform X1 [Agrilus planipennis]	sp|P22118|GYRB_NEIGO DNA gyrase subunit B OS=Neisseria gonorrhoeae OX=485 GN=gyrB PE=3 SV=2	PF03184:DDE superfamily endonuclease
CMONTjg435.t5	Contig00006:528514-529981	uncharacterized protein LOC112904986 isoform X1 [Agrilus planipennis]	sp|P22118|GYRB_NEIGO DNA gyrase subunit B OS=Neisseria gonorrhoeae OX=485 GN=gyrB PE=3 SV=2	PF03184:DDE superfamily endonuclease
CMONTjg435.t6	Contig00006:528514-529981	PREDICTED: uncharacterized protein LOC108757511 [Trachymyrmex cornetzi]	sp|P22118|GYRB_NEIGO DNA gyrase subunit B OS=Neisseria gonorrhoeae OX=485 GN=gyrB PE=3 SV=2	PF03184:DDE superfamily endonuclease
CMONTjg439.t1	Contig00006:806155-806430	hypothetical protein C0J52_07480 [Blattella germanica]	sp|Q6BNY5|BYE1_DEBHA Transcription factor BYE1 OS=Debaryomyces hansenii (strain ATCC 36239 / CBS 767 / JCM 1990 / NBRC 0083 / IGC 2968) OX=284592 GN=BYE1 PE=3 SV=2
CMONTjg430.t1	Contig00006:265852-266812	hypothetical protein TcasGA2_TC002101 [Tribolium castaneum]	sp|E4V6L3|UTP25_ARTGP U3 small nucleolar RNA-associated protein 25 OS=Arthroderma gypseum (strain ATCC MYA-4604 / CBS 118893) OX=535722 GN=UTP25 PE=3 SV=1
CMONTjg434.t1	Contig00006:501908-502336	PREDICTED: uncharacterized protein LOC105557250, partial [Vollenhovia emeryi]	sp|Q4A701|RS12_MYCS5 30S ribosomal protein S12 OS=Mycoplasma synoviae (strain 53) OX=262723 GN=rpsL PE=3 SV=1
CMONTjg438.t1	Contig00006:784089-784466	uncharacterized protein LOC112681332 [Sipha flava]	sp|Q5F201|CFA52_MOUSE Cilia- and flagella-associated protein 52 OS=Mus musculus OX=10090 GN=Cfap52 PE=1 SV=1
CMONTjg429.t1	Contig00006:247643-250434	hypothetical protein B5V51_4166 [Heliothis virescens]	sp|Q90876|IRF1_CHICK Interferon regulatory factor 1 OS=Gallus gallus OX=9031 GN=IRF1 PE=2 SV=1
CMONTjg4322.t1	Contig00007:572328-573397	uncharacterized protein LOC112126499 [Cimex lectularius]	sp|P21331|GAGJ_DROFU Nucleic-acid-binding protein from mobile element jockey OS=Drosophila funebris OX=7221 GN=gag PE=4 SV=1
CMONTjg4317.t1	Contig00007:185710-186251	hypothetical protein RF55_6193 [Lasius niger]	sp|Q9C5J8|OEP80_ARATH Outer envelope protein 80, chloroplastic OS=Arabidopsis thaliana OX=3702 GN=OEP80 PE=2 SV=1
CMONTjg4324.t1	Contig00007:722636-722979	flap endonuclease GEN isoform X1 [Leptinotarsa decemlineata]	sp|Q9VRJ0|GEN_DROME Flap endonuclease GEN OS=Drosophila melanogaster OX=7227 GN=Gen PE=1 SV=1	PF00752:XPG N-terminal domain	GO:0000217,GO:0000400,GO:0000737,GO:0000738,GO:0003674,GO:0003676,GO:0003677,GO:0003824,GO:0004518,GO:0004519,GO:0004520,GO:0004527,GO:0004529,GO:0004536,GO:0005488,GO:0005575,GO:0005622,GO:0005623,GO:0005634,GO:0005737,GO:0006139,GO:0006259,GO:0006281,GO:0006302,GO:0006308,GO:0006725,GO:0006807,GO:0006950,GO:0006974,GO:0008150,GO:0008152,GO:0008296,GO:0008297,GO:0008309,GO:0008310,GO:0008311,GO:…	ko:K15338
CMONTjg4323.t1	Contig00007:589462-592143	craniofacial development protein 2-like [Nilaparvata lugens]	sp|Q588U8|CFDP2_TRAJA Craniofacial development protein 2 OS=Tragulus javanicus OX=9849 GN=CFDP2 PE=2 SV=1
CMONTjg4323.t2	Contig00007:589462-592437	PREDICTED: uncharacterized protein LOC106123612 [Papilio xuthus]	sp|Q588U8|CFDP2_TRAJA Craniofacial development protein 2 OS=Tragulus javanicus OX=9849 GN=CFDP2 PE=2 SV=1
CMONTjg4323.t3	Contig00007:589462-592697	craniofacial development protein 2-like [Nilaparvata lugens]	sp|Q588U8|CFDP2_TRAJA Craniofacial development protein 2 OS=Tragulus javanicus OX=9849 GN=CFDP2 PE=2 SV=1
CMONTjg4316.t1	Contig00007:167249-169859	uncharacterized protein LOC112049208 [Bicyclus anynana]	sp|P58720|IGAA_ECO57 Putative membrane protein IgaA homolog OS=Escherichia coli O157:H7 OX=83334 GN=yrfF PE=3 SV=1
CMONTjg4315.t1	Contig00007:1193-1854	conserved hypothetical protein [Glyptapanteles flavicoxis]	sp|P0CW97|PCR3_ARATH Protein PLANT CADMIUM RESISTANCE 3 OS=Arabidopsis thaliana OX=3702 GN=PCR3 PE=3 SV=1
CMONTjg4320.t1	Contig00007:367992-369002	Retrovirus-related Pol polyprotein from transposon 412-like Protein [Tribolium castaneum]	sp|Q7SVK7|POL_MLVBM Gag-pol polyprotein OS=Murine leukemia virus (strain BM5 eco) OX=31687 GN=gag-pol PE=3 SV=2
CMONTjg4319.t1	Contig00007:364445-365743	uncharacterized protein LOC111417855 [Onthophagus taurus]	sp|P15832|GAG_HV2D2 Gag polyprotein OS=Human immunodeficiency virus type 2 subtype B (isolate D205) OX=11716 GN=gag PE=3 SV=3
CMONTjg4319.t2	Contig00007:365264-365743	uncharacterized protein LOC111361557 [Spodoptera litura]	sp|P15833|POL_HV2D2 Gag-Pol polyprotein OS=Human immunodeficiency virus type 2 subtype B (isolate D205) OX=11716 GN=gag-pol PE=3 SV=3
CMONTjg4314.t1	Contig00007:726-1165	conserved hypothetical protein [Glyptapanteles flavicoxis]	sp|Q8AVG9|GATA_XENLA Glutamyl-tRNA(Gln) amidotransferase subunit A, mitochondrial OS=Xenopus laevis OX=8355 GN=qrsl1 PE=2 SV=1
CMONTjg4318.t1	Contig00007:343284-343781	uncharacterized protein LOC111420393 [Onthophagus taurus]
CMONTjg4321.t1	Contig00007:480051-481016	LOW QUALITY PROTEIN: uncharacterized protein LOC111507449 [Leptinotarsa decemlineata]	sp|Q95SX7|RTBS_DROME Probable RNA-directed DNA polymerase from transposon BS OS=Drosophila melanogaster OX=7227 GN=RTase PE=2 SV=1
CMONTjg375.t1	Contig00008:248721-250343	conserved hypothetical protein [Glyptapanteles flavicoxis]	sp|A0A2U8NEV6|PKS1_METAQ Polyketide synthase 1 OS=Metarhizium acridum (strain CQMa 102) OX=655827 GN=Pks1 PE=1 SV=1
CMONTjg376.t1	Contig00008:250372-253003	conserved hypothetical protein [Glyptapanteles flavicoxis]	sp|B8D822|FMT_BUCAT Methionyl-tRNA formyltransferase OS=Buchnera aphidicola subsp. Acyrthosiphon pisum (strain Tuc7) OX=561501 GN=fmt PE=3 SV=1
CMONTjg377.t1	Contig00008:265260-267165	conserved hypothetical protein [Glyptapanteles flavicoxis]	sp|P45804|YHGE_ECOLI Uncharacterized protein YhgE OS=Escherichia coli (strain K12) OX=83333 GN=yhgE PE=4 SV=1
CMONTjg374.t1	Contig00008:65436-66347	uncharacterized protein K02A2.6-like, partial [Anoplophora glabripennis]	sp|A0A084R1J7|ATR8_STAC4 Baeyer-Villiger monooxygenase ATR8 OS=Stachybotrys chlorohalonata (strain IBT 40285) OX=1283841 GN=ATR8 PE=3 SV=1
CMONTjg5274.t1	Contig00009:231654-232610	PREDICTED: uncharacterized protein LOC105450919 [Wasmannia auropunctata]	sp|B0BBV9|TRPF_CHLTB N-(5'-phosphoribosyl)anthranilate isomerase OS=Chlamydia trachomatis serovar L2b (strain UCH-1/proctitis) OX=471473 GN=trpF PE=3 SV=1
CMONTjg5273.t1	Contig00009:193633-212458	krab-a domain-containing protein [Lasius niger]	sp|P04323|POL3_DROME Retrovirus-related Pol polyprotein from transposon 17.6 OS=Drosophila melanogaster OX=7227 GN=pol PE=4 SV=1	PF17919:RNase H-like domain found in reverse transcriptase
CMONTjg5273.t2	Contig00009:193633-212458	krab-a domain-containing protein [Lasius niger]	sp|P04323|POL3_DROME Retrovirus-related Pol polyprotein from transposon 17.6 OS=Drosophila melanogaster OX=7227 GN=pol PE=4 SV=1	PF17919:RNase H-like domain found in reverse transcriptase
CMONTjg5273.t3	Contig00009:193633-212458	krab-a domain-containing protein [Lasius niger]	sp|P04323|POL3_DROME Retrovirus-related Pol polyprotein from transposon 17.6 OS=Drosophila melanogaster OX=7227 GN=pol PE=4 SV=1	PF17919:RNase H-like domain found in reverse transcriptase
CMONTjg5273.t4	Contig00009:193633-212458	krab-a domain-containing protein [Lasius niger]	sp|P04323|POL3_DROME Retrovirus-related Pol polyprotein from transposon 17.6 OS=Drosophila melanogaster OX=7227 GN=pol PE=4 SV=1	PF17919:RNase H-like domain found in reverse transcriptase
CMONTjg5273.t5	Contig00009:193633-212458	krab-a domain-containing protein [Lasius niger]	sp|P04323|POL3_DROME Retrovirus-related Pol polyprotein from transposon 17.6 OS=Drosophila melanogaster OX=7227 GN=pol PE=4 SV=1	PF17919:RNase H-like domain found in reverse transcriptase
CMONTjg5273.t6	Contig00009:193633-212458	krab-a domain-containing protein [Lasius niger]	sp|P04323|POL3_DROME Retrovirus-related Pol polyprotein from transposon 17.6 OS=Drosophila melanogaster OX=7227 GN=pol PE=4 SV=1	PF17919:RNase H-like domain found in reverse transcriptase
CMONTjg5273.t7	Contig00009:193283-212458	krab-a domain-containing protein [Lasius niger]	sp|P10394|POL4_DROME Retrovirus-related Pol polyprotein from transposon 412 OS=Drosophila melanogaster OX=7227 GN=POL PE=4 SV=1	PF17919:RNase H-like domain found in reverse transcriptase
CMONTjg5273.t8	Contig00009:193633-195297	krab-a domain-containing protein [Lasius niger]	sp|P04323|POL3_DROME Retrovirus-related Pol polyprotein from transposon 17.6 OS=Drosophila melanogaster OX=7227 GN=pol PE=4 SV=1
CMONTjg5272.t1	Contig00009:5941-6158	PREDICTED: mitogen-activated protein kinase-binding protein 1 isoform X3 [Tribolium castaneum]	sp|Q8NB25|F184A_HUMAN Protein FAM184A OS=Homo sapiens OX=9606 GN=FAM184A PE=2 SV=3		GO:0000226,GO:0000278,GO:0000922,GO:0003674,GO:0003676,GO:0003723,GO:0005488,GO:0005575,GO:0005622,GO:0005623,GO:0005634,GO:0005681,GO:0005682,GO:0005815,GO:0005819,GO:0005856,GO:0006139,GO:0006396,GO:0006725,GO:0006807,GO:0006996,GO:0007010,GO:0007017,GO:0007049,GO:0007051,GO:0007052,GO:0007346,GO:0008150,GO:0008152,GO:0008380,GO:0009987,GO:0010467,GO:0015630,GO:0016043,GO:0016070,GO:0022402,GO:…	ko:K21763
CMONTjg472.t1	Contig00010:272786-273134	PREDICTED: uncharacterized protein LOC107073570 [Polistes dominula]	sp|Q895I4|RNY_CLOTE Ribonuclease Y OS=Clostridium tetani (strain Massachusetts / E88) OX=212717 GN=rny PE=3 SV=1
CMONTjg475.t1	Contig00010:329021-329362	uncharacterized protein LOC111503146 [Leptinotarsa decemlineata]	sp|Q9UXA6|RL4_SACS2 50S ribosomal protein L4 OS=Saccharolobus solfataricus (strain ATCC 35092 / DSM 1617 / JCM 11322 / P2) OX=273057 GN=rpl4 PE=3 SV=1
CMONTjg465.t1	Contig00010:77245-99753	uncharacterized protein LOC107046862, partial [Diachasma alloeum]		PF14529:Endonuclease-reverse transcriptase
CMONTjg465.t2	Contig00010:77245-99753	hypothetical protein B7P43_G01456 [Cryptotermes secundus]		PF14529:Endonuclease-reverse transcriptase
CMONTjg473.t1	Contig00010:322507-324461	LOW QUALITY PROTEIN: uncharacterized protein LOC111507449 [Leptinotarsa decemlineata]	sp|Q95SX7|RTBS_DROME Probable RNA-directed DNA polymerase from transposon BS OS=Drosophila melanogaster OX=7227 GN=RTase PE=2 SV=1	PF14529:Endonuclease-reverse transcriptase
CMONTjg476.t1	Contig00010:331197-331995	uncharacterized protein LOC108914952 [Anoplophora glabripennis]	sp|Q869L3|MDN1_DICDI Midasin OS=Dictyostelium discoideum OX=44689 GN=mdn1 PE=3 SV=2
CMONTjg466.t1	Contig00010:162709-164885	PREDICTED: neurobeachin isoform X9 [Nicrophorus vespilloides]	sp|Q9W4E2|NBEA_DROME Neurobeachin OS=Drosophila melanogaster OX=7227 GN=rg PE=1 SV=4	PF15787:Domain of unknown function (DUF4704)
CMONTjg474.t1	Contig00010:324635-325054	hypothetical protein TcasGA2_TC031697 [Tribolium castaneum]
CMONTjg477.t1	Contig00010:354737-356555	uncharacterized protein LOC111048669 [Nilaparvata lugens]	sp|Q12271|INP53_YEAST Polyphosphatidylinositol phosphatase INP53 OS=Saccharomyces cerevisiae (strain ATCC 204508 / S288c) OX=559292 GN=INP53 PE=1 SV=1
CMONTjg467.t1	Contig00010:175128-178259	conserved hypothetical protein [Culex quinquefasciatus]
CMONTjg482.t1	Contig00010:430843-431466	uncharacterized protein LOC111501996 [Leptinotarsa decemlineata]	sp|Q0RB90|COAX_FRAAA Type III pantothenate kinase OS=Frankia alni (strain ACN14a) OX=326424 GN=coaX PE=3 SV=1
CMONTjg470.t1	Contig00010:228923-229454	PREDICTED: uncharacterized protein LOC107398928 [Tribolium castaneum]	sp|Q3TJ91|L2GL2_MOUSE LLGL scribble cell polarity complex component 2 OS=Mus musculus OX=10090 GN=Llgl2 PE=1 SV=2
CMONTjg471.t1	Contig00010:259529-265023
CMONTjg469.t1	Contig00010:226831-228770	hypothetical protein RF55_21343, partial [Lasius niger]	sp|Q5NPR4|UVRC_ZYMMO UvrABC system protein C OS=Zymomonas mobilis subsp. mobilis (strain ATCC 31821 / ZM4 / CP4) OX=264203 GN=uvrC PE=3 SV=1
CMONTjg480.t1	Contig00010:413851-430103	uncharacterized protein LOC111512769 [Leptinotarsa decemlineata]	sp|Q9W3M3|UBR3_DROME E3 ubiquitin-protein ligase Ubr3 OS=Drosophila melanogaster OX=7227 GN=Ubr3 PE=1 SV=4			ko:K05060,ko:K10955	ko04060,ko04550,ko04630,ko04659,ko05146,ko05167,ko05200,ko05203,ko05226,map04060,map04550,map04630,map04659,map05146,map05167,map05200,map05203,map05226
CMONTjg478.t1	Contig00010:370719-376065	krab-a domain-containing protein, partial [Lasius niger]	sp|P0CT43|TF28_SCHPO Transposon Tf2-8 polyprotein OS=Schizosaccharomyces pombe (strain 972 / ATCC 24843) OX=284812 GN=Tf2-8 PE=3 SV=1
CMONTjg479.t1	Contig00010:377320-377589	hypothetical protein TcasGA2_TC031650 [Tribolium castaneum]	sp|P10394|POL4_DROME Retrovirus-related Pol polyprotein from transposon 412 OS=Drosophila melanogaster OX=7227 GN=POL PE=4 SV=1
CMONTjg468.t1	Contig00010:217492-218889	PREDICTED: uncharacterized protein LOC103572275 [Microplitis demolitor]	sp|Q5M7P6|ADCK1_XENTR AarF domain-containing protein kinase 1 OS=Xenopus tropicalis OX=8364 GN=adck1 PE=2 SV=1
CMONTjg481.t1	Contig00010:430360-430803	PREDICTED: uncharacterized protein LOC103314713 [Tribolium castaneum]	sp|Q93ZA5|TBL46_ARATH Putative truncated protein trichome birefringence-like 46 OS=Arabidopsis thaliana OX=3702 GN=TBL46 PE=5 SV=1
CMONTjg24454.t1	Contig00011:90679-91080	uncharacterized protein LOC111507867, partial [Leptinotarsa decemlineata]	sp|Q75HE6|MTHR_ORYSJ Probable methylenetetrahydrofolate reductase OS=Oryza sativa subsp. japonica OX=39947 GN=Os03g0815200 PE=2 SV=1
CMONTjg24462.t1	Contig00011:474459-475760	Envelope fusion protein [Habropoda laboriosa]	sp|Q9YMJ7|ENV_NPVLD Envelope fusion protein OS=Lymantria dispar multicapsid nuclear polyhedrosis virus OX=10449 GN=LdOrf-130 PE=3 SV=1
CMONTjg24458.t1	Contig00011:363416-363829	uncharacterized protein LOC108913446 isoform X2 [Anoplophora glabripennis]	sp|O27718|SYA_METTH Alanine--tRNA ligase OS=Methanothermobacter thermautotrophicus (strain ATCC 29096 / DSM 1053 / JCM 10044 / NBRC 100330 / Delta H) OX=187420 GN=alaS PE=3 SV=1
CMONTjg24463.t1	Contig00011:476754-477409	Retrovirus-related Pol polyprotein from transposon 412-like Protein [Tribolium castaneum]	sp|P10394|POL4_DROME Retrovirus-related Pol polyprotein from transposon 412 OS=Drosophila melanogaster OX=7227 GN=POL PE=4 SV=1
CMONTjg24457.t1	Contig00011:278514-282635	PREDICTED: uncharacterized protein LOC663690 [Tribolium castaneum]	sp|Q8BGQ2|CSRN2_MOUSE Cysteine/serine-rich nuclear protein 2 OS=Mus musculus OX=10090 GN=Csrnp2 PE=2 SV=1	PF16019:Cysteine/serine-rich nuclear protein N-terminus	GO:0003674,GO:0003676,GO:0003677,GO:0005488,GO:0005575,GO:0005622,GO:0005623,GO:0005634,GO:0006355,GO:0006357,GO:0008150,GO:0008285,GO:0009889,GO:0009891,GO:0009893,GO:0010468,GO:0010556,GO:0010557,GO:0010604,GO:0010628,GO:0019219,GO:0019222,GO:0031323,GO:0031325,GO:0031326,GO:0031328,GO:0042127,GO:0043226,GO:0043227,GO:0043229,GO:0043231,GO:0043565,GO:0044424,GO:0044464,GO:0045893,GO:0045935,GO:…	ko:K17494
CMONTjg24457.t2	Contig00011:278514-282635	uncharacterized protein LOC108739706 isoform X2 [Agrilus planipennis]	sp|Q8BGQ2|CSRN2_MOUSE Cysteine/serine-rich nuclear protein 2 OS=Mus musculus OX=10090 GN=Csrnp2 PE=2 SV=1	PF16019:Cysteine/serine-rich nuclear protein N-terminus	GO:0003674,GO:0003676,GO:0003677,GO:0005488,GO:0005575,GO:0005622,GO:0005623,GO:0005634,GO:0006355,GO:0006357,GO:0008150,GO:0008285,GO:0009889,GO:0009891,GO:0009893,GO:0010468,GO:0010556,GO:0010557,GO:0010604,GO:0010628,GO:0019219,GO:0019222,GO:0031323,GO:0031325,GO:0031326,GO:0031328,GO:0042127,GO:0043226,GO:0043227,GO:0043229,GO:0043231,GO:0043565,GO:0044424,GO:0044464,GO:0045893,GO:0045935,GO:…	ko:K17494
CMONTjg24457.t3	Contig00011:278514-282635	uncharacterized protein LOC108739706 isoform X2 [Agrilus planipennis]	sp|Q8BGQ2|CSRN2_MOUSE Cysteine/serine-rich nuclear protein 2 OS=Mus musculus OX=10090 GN=Csrnp2 PE=2 SV=1	PF16019:Cysteine/serine-rich nuclear protein N-terminus	GO:0003674,GO:0003676,GO:0003677,GO:0005488,GO:0005575,GO:0005622,GO:0005623,GO:0005634,GO:0006355,GO:0006357,GO:0008150,GO:0008285,GO:0009889,GO:0009891,GO:0009893,GO:0010468,GO:0010556,GO:0010557,GO:0010604,GO:0010628,GO:0019219,GO:0019222,GO:0031323,GO:0031325,GO:0031326,GO:0031328,GO:0042127,GO:0043226,GO:0043227,GO:0043229,GO:0043231,GO:0043565,GO:0044424,GO:0044464,GO:0045893,GO:0045935,GO:…	ko:K17494
CMONTjg24460.t1	Contig00011:405158-447576	PREDICTED: cyclic nucleotide-gated channel rod photoreceptor subunit alpha isoform X1 [Tribolium castaneum]	sp|Q00195|CNGA2_RAT Cyclic nucleotide-gated olfactory channel OS=Rattus norvegicus OX=10116 GN=Cnga2 PE=1 SV=1	PF00520:Ion transport protein		ko:K04950	ko04024,ko04740,map04024,map04740
CMONTjg24456.t1	Contig00011:191871-212739	class E basic helix-loop-helix protein 22-like [Anoplophora glabripennis]	sp|Q0V9X5|BHE22_XENTR Class E basic helix-loop-helix protein 22 OS=Xenopus tropicalis OX=8364 GN=bhlhe22 PE=2 SV=1		GO:0000902,GO:0000904,GO:0006355,GO:0006928,GO:0006935,GO:0007275,GO:0007399,GO:0007409,GO:0007411,GO:0008045,GO:0008150,GO:0009605,GO:0009653,GO:0009889,GO:0009987,GO:0010468,GO:0010556,GO:0016043,GO:0019219,GO:0019222,GO:0022008,GO:0030030,GO:0030154,GO:0030182,GO:0031175,GO:0031323,GO:0031326,GO:0032501,GO:0032502,GO:0032989,GO:0032990,GO:0040011,GO:0042221,GO:0042330,GO:0048468,GO:0048666,GO:…	ko:K09086
CMONTm1-g24957.t1	Contig00011:419068-419328	PREDICTED: uncharacterized protein LOC108551124 [Eufriesea mexicana]	sp|P98137|CO8B_RABIT Complement component C8 beta chain OS=Oryctolagus cuniculus OX=9986 GN=C8B PE=1 SV=1
CMONTjg24461.t1	Contig00011:447879-473635	tigger transposable element-derived protein 6 [Bombyx mori]	sp|Q07292|KRAF1_CAEEL Raf homolog serine/threonine-protein kinase OS=Caenorhabditis elegans OX=6239 GN=lin-45 PE=1 SV=2
CMONTjg24461.t2	Contig00011:447492-473635	tigger transposable element-derived protein 6 [Bombyx mori]	sp|O45818|DKF2_CAEEL Serine/threonine-protein kinase dkf-2 OS=Caenorhabditis elegans OX=6239 GN=dkf-2 PE=1 SV=4
CMONTjg24455.t1	Contig00011:118530-118805	hypothetical protein RF55_7211 [Lasius niger]	sp|O24734|THSA_SULTO Thermosome subunit alpha OS=Sulfurisphaera tokodaii (strain DSM 16993 / JCM 10545 / NBRC 100140 / 7) OX=273063 GN=thsA PE=1 SV=1
CMONTjg24464.t1	Contig00011:478629-479830	PREDICTED: uncharacterized protein LOC105556922 [Vollenhovia emeryi]	sp|A7MTP2|SPRT_VIBCB Protein SprT OS=Vibrio campbellii (strain ATCC BAA-1116 / BB120) OX=338187 GN=sprT PE=3 SV=1
CMONTjg24459.t1	Contig00011:401693-402067	hypothetical protein TcasGA2_TC031727 [Tribolium castaneum]	sp|P10401|POLY_DROME Retrovirus-related Pol polyprotein from transposon gypsy OS=Drosophila melanogaster OX=7227 GN=pol PE=4 SV=1
CMONTjg5257.t1	Contig00012:529679-536108	PREDICTED: vacuolar protein sorting-associated protein 8 homolog [Tribolium castaneum]	sp|Q9VRX2|VPS8_DROME Vacuolar protein sorting-associated protein 8 homolog OS=Drosophila melanogaster OX=7227 GN=Vps8 PE=1 SV=1	PF12816:Golgi CORVET complex core vacuolar protein 8	GO:0003674,GO:0005488,GO:0005515,GO:0005575,GO:0005622,GO:0005623,GO:0005737,GO:0005768,GO:0005769,GO:0006810,GO:0008150,GO:0008270,GO:0012505,GO:0016192,GO:0016197,GO:0019899,GO:0031410,GO:0031982,GO:0032991,GO:0033263,GO:0043167,GO:0043169,GO:0043226,GO:0043227,GO:0043229,GO:0044422,GO:0044424,GO:0044433,GO:0044440,GO:0044444,GO:0044446,GO:0044464,GO:0046872,GO:0046907,GO:0046914,GO:0051020,GO:…	ko:K20178	ko04138,map04138
CMONTjg5214.t1	Contig00012:150370-151675	PREDICTED: parkin coregulated gene protein homolog [Tribolium castaneum]	sp|Q9DAK2|PACRG_MOUSE Parkin coregulated gene protein homolog OS=Mus musculus OX=10090 GN=Pacrg PE=1 SV=1	PF10274:Parkin co-regulated protein	GO:0003674,GO:0005488,GO:0005515,GO:0005575,GO:0005622,GO:0005623,GO:0005634,GO:0005737,GO:0005829,GO:0008150,GO:0010941,GO:0019899,GO:0031625,GO:0043226,GO:0043227,GO:0043229,GO:0043231,GO:0044389,GO:0044424,GO:0044444,GO:0044464,GO:0048519,GO:0048523,GO:0050789,GO:0050794,GO:0060548,GO:0065007
CMONTjg5208.t1	Contig00012:103877-104647	hypothetical protein AMK59_4960 [Oryctes borbonicus]	sp|Q9Y3C1|NOP16_HUMAN Nucleolar protein 16 OS=Homo sapiens OX=9606 GN=NOP16 PE=1 SV=2	PF09420:Ribosome biogenesis protein Nop16	GO:0003674,GO:0003676,GO:0003723,GO:0005488,GO:0005575,GO:0005622,GO:0005623,GO:0005634,GO:0005730,GO:0008150,GO:0022613,GO:0031974,GO:0031981,GO:0042254,GO:0042273,GO:0043226,GO:0043227,GO:0043228,GO:0043229,GO:0043231,GO:0043232,GO:0043233,GO:0044085,GO:0044422,GO:0044424,GO:0044428,GO:0044446,GO:0044464,GO:0070013,GO:0071840,GO:0097159,GO:1901363
CMONTjg5233.t1	Contig00012:338596-343896	dynein heavy chain 5, axonemal [Anoplophora glabripennis]	sp|Q8VHE6|DYH5_MOUSE Dynein heavy chain 5, axonemal OS=Mus musculus OX=10090 GN=Dnah5 PE=1 SV=2	PF18198:Dynein heavy chain AAA lid domain|PF12781:ATP-binding dynein motor region|PF03028:Dynein heavy chain region D6 P-loop domain|PF12777:Microtubule-binding stalk of dynein motor|PF18199:Dynein heavy chain C-terminal domain
CMONTjg5233.t2	Contig00012:338596-343896	PREDICTED: dynein heavy chain 5, axonemal isoform X1 [Tribolium castaneum]	sp|Q8VHE6|DYH5_MOUSE Dynein heavy chain 5, axonemal OS=Mus musculus OX=10090 GN=Dnah5 PE=1 SV=2	PF18198:Dynein heavy chain AAA lid domain|PF03028:Dynein heavy chain region D6 P-loop domain|PF18199:Dynein heavy chain C-terminal domain|PF12781:ATP-binding dynein motor region|PF12777:Microtubule-binding stalk of dynein motor
CMONTjg5271.t1	Contig00012:953668-957139	deformed epidermal autoregulatory factor 1 [Leptinotarsa decemlineata]	sp|Q24180|DEAF1_DROME Deformed epidermal autoregulatory factor 1 OS=Drosophila melanogaster OX=7227 GN=Deaf1 PE=1 SV=1	PF01753:MYND finger|PF01342:SAND domain	GO:0002682,GO:0003674,GO:0003676,GO:0003677,GO:0003700,GO:0005488,GO:0005575,GO:0005622,GO:0005623,GO:0005634,GO:0005694,GO:0005700,GO:0006355,GO:0006357,GO:0007275,GO:0008150,GO:0008270,GO:0009790,GO:0009792,GO:0009889,GO:0009891,GO:0009893,GO:0010468,GO:0010556,GO:0010557,GO:0010604,GO:0010628,GO:0019219,GO:0019222,GO:0031323,GO:0031325,GO:0031326,GO:0031328,GO:0032501,GO:0032502,GO:0043167,GO:…
CMONTjg5241.t1	Contig00012:399872-401374	uncharacterized protein LOC112128058 [Cimex lectularius]	sp|Q9NBX5|GAGXE_DROME Nucleic-acid-binding protein from transposon X-element OS=Drosophila melanogaster OX=7227 GN=ORF1 PE=4 SV=1
CMONTjg5244.t1	Contig00012:408796-411853	zinc finger protein 836-like [Leptinotarsa decemlineata]	sp|Q99MD8|MYNN_MOUSE Myoneurin OS=Mus musculus OX=10090 GN=Mynn PE=2 SV=2	PF07776:Zinc-finger associated domain (zf-AD)|PF00096:Zinc finger, C2H2 type
CMONTjg5236.t1	Contig00012:384257-384687	prefoldin subunit 6 [Anoplophora glabripennis]	sp|Q03958|PFD6_MOUSE Prefoldin subunit 6 OS=Mus musculus OX=10090 GN=Pfdn6 PE=1 SV=1	PF01920:Prefoldin subunit		ko:K04798
CMONTjg5250.t1	Contig00012:434918-445070	PREDICTED: protein halfway isoform X1 [Tribolium castaneum]	sp|P84329|HFW1_DROPS Protein halfway OS=Drosophila pseudoobscura pseudoobscura OX=46245 GN=hfw PE=3 SV=2	PF13855:Leucine rich repeat	GO:0002165,GO:0007154,GO:0007165,GO:0007275,GO:0008150,GO:0009719,GO:0009725,GO:0009791,GO:0009987,GO:0010033,GO:0014070,GO:0023052,GO:0032501,GO:0032502,GO:0033993,GO:0035073,GO:0035075,GO:0035210,GO:0035556,GO:0036314,GO:0042221,GO:0048856,GO:0050789,GO:0050794,GO:0050896,GO:0051716,GO:0065007,GO:0097305,GO:1901654,GO:1901700
CMONTjg5201.t1	Contig00012:72140-73252	PREDICTED: FIT family protein CG10671 [Tribolium castaneum]	sp|Q9VRJ2|FITM_DROME Fat storage-inducing transmembrane protein OS=Drosophila melanogaster OX=7227 GN=Fitm PE=1 SV=1	PF10261:Inositol phospholipid synthesis and fat-storage-inducing TM	GO:0003008,GO:0005575,GO:0005622,GO:0005623,GO:0005737,GO:0005783,GO:0005789,GO:0006629,GO:0006644,GO:0006793,GO:0006796,GO:0006996,GO:0007275,GO:0007399,GO:0007600,GO:0007605,GO:0007610,GO:0007626,GO:0008150,GO:0008152,GO:0008344,GO:0008610,GO:0008654,GO:0009058,GO:0009987,GO:0010876,GO:0010975,GO:0012505,GO:0016020,GO:0016021,GO:0016043,GO:0019637,GO:0019915,GO:0022008,GO:0030154,GO:0030176,GO:…
CMONTjg5265.t1	Contig00012:865619-915401	PREDICTED: UNC93-like protein isoform X1 [Tribolium castaneum]	sp|Q9Y115|UN93L_DROME UNC93-like protein OS=Drosophila melanogaster OX=7227 GN=CG4928 PE=2 SV=1	PF05978:Ion channel regulatory protein UNC-93	GO:0003674,GO:0005575,GO:0005622,GO:0005623,GO:0005737,GO:0005886,GO:0006937,GO:0008150,GO:0010959,GO:0015459,GO:0016020,GO:0016247,GO:0032879,GO:0043226,GO:0043228,GO:0043229,GO:0043232,GO:0043266,GO:0043269,GO:0043292,GO:0044057,GO:0044422,GO:0044424,GO:0044444,GO:0044449,GO:0044464,GO:0050789,GO:0051049,GO:0051239,GO:0055120,GO:0065007,GO:0065009,GO:0071944,GO:0090257,GO:0098772,GO:0099080,GO:…
CMONTjg5265.t2	Contig00012:867295-915401	PREDICTED: UNC93-like protein isoform X2 [Tribolium castaneum]	sp|Q9Y115|UN93L_DROME UNC93-like protein OS=Drosophila melanogaster OX=7227 GN=CG4928 PE=2 SV=1	PF05978:Ion channel regulatory protein UNC-93	GO:0003674,GO:0005575,GO:0005622,GO:0005623,GO:0005737,GO:0005886,GO:0006937,GO:0008150,GO:0010959,GO:0015459,GO:0016020,GO:0016247,GO:0032879,GO:0043226,GO:0043228,GO:0043229,GO:0043232,GO:0043266,GO:0043269,GO:0043292,GO:0044057,GO:0044422,GO:0044424,GO:0044444,GO:0044449,GO:0044464,GO:0050789,GO:0051049,GO:0051239,GO:0055120,GO:0065007,GO:0065009,GO:0071944,GO:0090257,GO:0098772,GO:0099080,GO:…
CMONTjg5226.t1	Contig00012:268866-271276	PREDICTED: dihydrolipoyl dehydrogenase, mitochondrial [Dendroctonus ponderosae]	sp|P09623|DLDH_PIG Dihydrolipoyl dehydrogenase, mitochondrial OS=Sus scrofa OX=9823 GN=DLD PE=1 SV=1	PF02852:Pyridine nucleotide-disulphide oxidoreductase, dimerisation domain|PF07992:Pyridine nucleotide-disulphide oxidoreductase	GO:0001505,GO:0003674,GO:0003824,GO:0004148,GO:0005575,GO:0005622,GO:0005623,GO:0005737,GO:0005739,GO:0005759,GO:0005947,GO:0005960,GO:0006082,GO:0006091,GO:0006099,GO:0006101,GO:0006520,GO:0006544,GO:0006546,GO:0006748,GO:0006790,GO:0006807,GO:0008150,GO:0008152,GO:0009056,GO:0009060,GO:0009063,GO:0009069,GO:0009071,GO:0009987,GO:0015980,GO:0016054,GO:0016491,GO:0016651,GO:0016667,GO:0016668,GO:…	ko:K00382	ko00010,ko00020,ko00260,ko00280,ko00620,ko00630,ko00640,ko01100,ko01110,ko01120,ko01130,ko01200,map00010,map00020,map00260,map00280,map00620,map00630,map00640,map01100,map01110,map01120,map01130,map01200
CMONTjg5262.t1	Contig00012:621975-629212	transmembrane channel-like protein 3 [Anoplophora glabripennis]	sp|Q7Z5M5|TMC3_HUMAN Transmembrane channel-like protein 3 OS=Homo sapiens OX=9606 GN=TMC3 PE=2 SV=3	PF07810:TMC domain|PF00151:Lipase	GO:0003008,GO:0005575,GO:0005623,GO:0007600,GO:0007610,GO:0007626,GO:0008150,GO:0008345,GO:0019230,GO:0030425,GO:0030537,GO:0032501,GO:0036477,GO:0042995,GO:0043005,GO:0044463,GO:0044464,GO:0050877,GO:0050884,GO:0050905,GO:0097447,GO:0097458,GO:0120025,GO:0120038	ko:K21988
CMONTjg5262.t2	Contig00012:621975-643664	PREDICTED: transmembrane channel-like protein 3 isoform X2 [Tribolium castaneum]	sp|Q5YCC7|TMC3_CHICK Transmembrane channel-like protein 3 OS=Gallus gallus OX=9031 GN=Tmc3 PE=2 SV=1	PF07810:TMC domain	GO:0003008,GO:0005575,GO:0005623,GO:0007600,GO:0007610,GO:0007626,GO:0008150,GO:0008345,GO:0019230,GO:0030425,GO:0030537,GO:0032501,GO:0036477,GO:0042995,GO:0043005,GO:0044463,GO:0044464,GO:0050877,GO:0050884,GO:0050905,GO:0097447,GO:0097458,GO:0120025,GO:0120038	ko:K21988
CMONTjg5254.t1	Contig00012:473792-475402	cytosol aminopeptidase-like [Leptinotarsa decemlineata]	sp|P00727|AMPL_BOVIN Cytosol aminopeptidase OS=Bos taurus OX=9913 GN=LAP3 PE=1 SV=3	PF00883:Cytosol aminopeptidase family, catalytic domain|PF02789:Cytosol aminopeptidase family, N-terminal domain		ko:K10768,ko:K11142	ko00330,ko00480,ko01100,map00330,map00480,map01100
CMONTjg5210.t1	Contig00012:106287-108582	Beta-parvin-like Protein [Tribolium castaneum]	sp|Q9NVD7|PARVA_HUMAN Alpha-parvin OS=Homo sapiens OX=9606 GN=PARVA PE=1 SV=1	PF00307:Calponin homology (CH) domain	GO:0002009,GO:0002165,GO:0003674,GO:0003779,GO:0005488,GO:0005515,GO:0005575,GO:0005912,GO:0005924,GO:0005925,GO:0007275,GO:0007444,GO:0007472,GO:0007475,GO:0007476,GO:0007517,GO:0007552,GO:0007560,GO:0008092,GO:0008150,GO:0008587,GO:0009653,GO:0009791,GO:0009886,GO:0009887,GO:0009888,GO:0016203,GO:0030054,GO:0030055,GO:0032501,GO:0032502,GO:0035107,GO:0035114,GO:0035120,GO:0035220,GO:0035239,GO:…	ko:K06275	ko04510,map04510
CMONTjg5210.t2	Contig00012:106287-108582	Beta-parvin-like Protein [Tribolium castaneum]	sp|Q9NVD7|PARVA_HUMAN Alpha-parvin OS=Homo sapiens OX=9606 GN=PARVA PE=1 SV=1	PF00307:Calponin homology (CH) domain	GO:0002009,GO:0002165,GO:0003674,GO:0003779,GO:0005488,GO:0005515,GO:0005575,GO:0005912,GO:0005924,GO:0005925,GO:0007275,GO:0007444,GO:0007472,GO:0007475,GO:0007476,GO:0007517,GO:0007552,GO:0007560,GO:0008092,GO:0008150,GO:0008587,GO:0009653,GO:0009791,GO:0009886,GO:0009887,GO:0009888,GO:0016203,GO:0030054,GO:0030055,GO:0032501,GO:0032502,GO:0035107,GO:0035114,GO:0035120,GO:0035220,GO:0035239,GO:…	ko:K06275	ko04510,map04510
CMONTjg5210.t3	Contig00012:106287-108582	Beta-parvin-like Protein [Tribolium castaneum]	sp|Q9NVD7|PARVA_HUMAN Alpha-parvin OS=Homo sapiens OX=9606 GN=PARVA PE=1 SV=1	PF00307:Calponin homology (CH) domain	GO:0002009,GO:0002165,GO:0003674,GO:0003779,GO:0005488,GO:0005515,GO:0005575,GO:0005912,GO:0005924,GO:0005925,GO:0007275,GO:0007444,GO:0007472,GO:0007475,GO:0007476,GO:0007517,GO:0007552,GO:0007560,GO:0008092,GO:0008150,GO:0008587,GO:0009653,GO:0009791,GO:0009886,GO:0009887,GO:0009888,GO:0016203,GO:0030054,GO:0030055,GO:0032501,GO:0032502,GO:0035107,GO:0035114,GO:0035120,GO:0035220,GO:0035239,GO:…	ko:K06275	ko04510,map04510
CMONTjg5205.t1	Contig00012:89953-97620	LOW QUALITY PROTEIN: protein furry [Anoplophora glabripennis]	sp|O94915|FRYL_HUMAN Protein furry homolog-like OS=Homo sapiens OX=9606 GN=FRYL PE=1 SV=2	PF14228:Cell morphogenesis central region|PF14222:Cell morphogenesis N-terminal	GO:0000003,GO:0000902,GO:0000904,GO:0001654,GO:0001745,GO:0001751,GO:0001754,GO:0001932,GO:0001934,GO:0002009,GO:0002165,GO:0003006,GO:0003674,GO:0005488,GO:0005515,GO:0005575,GO:0005622,GO:0005623,GO:0005737,GO:0005938,GO:0006355,GO:0006996,GO:0007010,GO:0007015,GO:0007275,GO:0007276,GO:0007281,GO:0007292,GO:0007399,GO:0007423,GO:0007444,GO:0007455,GO:0007469,GO:0007472,GO:0007476,GO:0007552,GO:…
CMONTjg5205.t2	Contig00012:89953-97620	PREDICTED: protein furry [Tribolium castaneum]	sp|O94915|FRYL_HUMAN Protein furry homolog-like OS=Homo sapiens OX=9606 GN=FRYL PE=1 SV=2	PF14222:Cell morphogenesis N-terminal|PF14228:Cell morphogenesis central region	GO:0000003,GO:0000902,GO:0000904,GO:0001654,GO:0001745,GO:0001751,GO:0001754,GO:0001932,GO:0001934,GO:0002009,GO:0002165,GO:0003006,GO:0003674,GO:0005488,GO:0005515,GO:0005575,GO:0005622,GO:0005623,GO:0005737,GO:0005938,GO:0006355,GO:0006996,GO:0007010,GO:0007015,GO:0007275,GO:0007276,GO:0007281,GO:0007292,GO:0007399,GO:0007423,GO:0007444,GO:0007455,GO:0007469,GO:0007472,GO:0007476,GO:0007552,GO:…
CMONTjg5239.t1	Contig00012:397213-398343	PREDICTED: RNA-directed DNA polymerase from mobile element jockey-like [Papilio machaon]	sp|P21328|RTJK_DROME RNA-directed DNA polymerase from mobile element jockey OS=Drosophila melanogaster OX=7227 GN=pol PE=1 SV=1	PF00078:Reverse transcriptase (RNA-dependent DNA polymerase)
CMONTjg5219.t1	Contig00012:230988-237874	PREDICTED: cold shock domain-containing protein E1 [Tribolium castaneum]	sp|P18395|CSDE1_RAT Cold shock domain-containing protein E1 OS=Rattus norvegicus OX=10116 GN=Csde1 PE=2 SV=1	PF00313:'Cold-shock' DNA-binding domain	GO:0003674,GO:0003676,GO:0003723,GO:0003729,GO:0003730,GO:0005488,GO:0005515,GO:0005575,GO:0005622,GO:0005623,GO:0005737,GO:0006417,GO:0007549,GO:0008150,GO:0009047,GO:0009889,GO:0009890,GO:0009892,GO:0009987,GO:0010468,GO:0010556,GO:0010558,GO:0010605,GO:0010608,GO:0010629,GO:0016043,GO:0017148,GO:0019222,GO:0022607,GO:0031323,GO:0031324,GO:0031326,GO:0031327,GO:0032268,GO:0032269,GO:0034248,GO:…
CMONTjg5269.t1	Contig00012:932002-940791	islet cell autoantigen 1 [Onthophagus taurus]	sp|Q63054|ICA69_RAT Islet cell autoantigen 1 OS=Rattus norvegicus OX=10116 GN=Ica1 PE=2 SV=2	PF06456:Arfaptin-like domain	GO:0000139,GO:0005575,GO:0005622,GO:0005623,GO:0005737,GO:0005794,GO:0008104,GO:0008150,GO:0009987,GO:0012505,GO:0016020,GO:0016043,GO:0031090,GO:0031594,GO:0031984,GO:0033036,GO:0034613,GO:0043113,GO:0043226,GO:0043227,GO:0043229,GO:0043231,GO:0044422,GO:0044424,GO:0044431,GO:0044444,GO:0044446,GO:0044456,GO:0044464,GO:0045202,GO:0050808,GO:0051179,GO:0051641,GO:0051668,GO:0061024,GO:0070727,GO:…	ko:K19863	ko04940,map04940
CMONTjg5221.t1	Contig00012:249172-250874	PREDICTED: neurogenic differentiation factor 1 [Tribolium castaneum]	sp|Q15784|NDF2_HUMAN Neurogenic differentiation factor 2 OS=Homo sapiens OX=9606 GN=NEUROD2 PE=1 SV=2	PF00010:Helix-loop-helix DNA-binding domain		ko:K08033	ko04950,map04950
CMONTjg5232.t1	Contig00012:327309-337451	PREDICTED: valine--tRNA ligase [Aethina tumida]	sp|P49696|SYVC_TAKRU Valine--tRNA ligase OS=Takifugu rubripes OX=31033 GN=vars PE=3 SV=1	PF08264:Anticodon-binding domain of tRNA|PF00133:tRNA synthetases class I (I, L, M and V)	GO:0003674,GO:0003824,GO:0004812,GO:0004832,GO:0005575,GO:0005622,GO:0005623,GO:0005737,GO:0006082,GO:0006139,GO:0006399,GO:0006412,GO:0006418,GO:0006438,GO:0006518,GO:0006520,GO:0006725,GO:0006807,GO:0008150,GO:0008152,GO:0009058,GO:0009059,GO:0009987,GO:0010467,GO:0016070,GO:0016874,GO:0016875,GO:0019538,GO:0019752,GO:0034641,GO:0034645,GO:0034660,GO:0043038,GO:0043039,GO:0043043,GO:0043170,GO:…	ko:K01873	ko00970,map00970
CMONTjg5217.t1	Contig00012:226969-227699	PREDICTED: transcription initiation factor TFIID subunit 11 [Tribolium castaneum]	sp|P49906|TAF11_DROME Transcription initiation factor TFIID subunit 11 OS=Drosophila melanogaster OX=7227 GN=Taf11 PE=1 SV=1	PF04719:hTAFII28-like protein conserved region	GO:0000428,GO:0003674,GO:0003712,GO:0003713,GO:0005488,GO:0005515,GO:0005575,GO:0005622,GO:0005623,GO:0005634,GO:0005654,GO:0005667,GO:0005669,GO:0005737,GO:0006139,GO:0006351,GO:0006352,GO:0006366,GO:0006367,GO:0006725,GO:0006807,GO:0008134,GO:0008150,GO:0008152,GO:0009058,GO:0009059,GO:0009889,GO:0009891,GO:0009893,GO:0009987,GO:0010467,GO:0010468,GO:0010556,GO:0010557,GO:0010604,GO:0016070,GO:…	ko:K03135	ko03022,map03022
CMONTjg5243.t1	Contig00012:405766-408545	dynein intermediate chain 2, axonemal [Leptinotarsa decemlineata]	sp|Q16960|DYI3_HELCR Dynein intermediate chain 3, ciliary OS=Heliocidaris crassispina OX=1043166 PE=2 SV=1			ko:K11143	ko05016,map05016
CMONTjg5266.t1	Contig00012:803825-804136	CRAL-TRIO domain-containing protein, partial [Manduca sexta]	sp|P82451|ABCC9_RABIT ATP-binding cassette sub-family C member 9 OS=Oryctolagus cuniculus OX=9986 GN=ABCC9 PE=2 SV=1
CMONTjg5202.t1	Contig00012:75021-84416	LOW QUALITY PROTEIN: protein furry [Anoplophora glabripennis]	sp|Q9VT28|FRY_DROME Protein furry OS=Drosophila melanogaster OX=7227 GN=fry PE=1 SV=2	PF14228:Cell morphogenesis central region|PF14225:Cell morphogenesis C-terminal	GO:0000003,GO:0000902,GO:0000904,GO:0001654,GO:0001745,GO:0001751,GO:0001754,GO:0001932,GO:0001934,GO:0002009,GO:0002165,GO:0003006,GO:0003674,GO:0005488,GO:0005515,GO:0005575,GO:0005622,GO:0005623,GO:0005737,GO:0005938,GO:0006355,GO:0006996,GO:0007010,GO:0007015,GO:0007275,GO:0007276,GO:0007281,GO:0007292,GO:0007399,GO:0007423,GO:0007444,GO:0007455,GO:0007469,GO:0007472,GO:0007476,GO:0007552,GO:…
CMONTjg5202.t2	Contig00012:75021-84416	LOW QUALITY PROTEIN: protein furry [Anoplophora glabripennis]	sp|Q9VT28|FRY_DROME Protein furry OS=Drosophila melanogaster OX=7227 GN=fry PE=1 SV=2	PF14225:Cell morphogenesis C-terminal|PF14228:Cell morphogenesis central region	GO:0000003,GO:0000902,GO:0000904,GO:0001654,GO:0001745,GO:0001751,GO:0001754,GO:0001932,GO:0001934,GO:0002009,GO:0002165,GO:0003006,GO:0003674,GO:0005488,GO:0005515,GO:0005575,GO:0005622,GO:0005623,GO:0005737,GO:0005938,GO:0006355,GO:0006996,GO:0007010,GO:0007015,GO:0007275,GO:0007276,GO:0007281,GO:0007292,GO:0007399,GO:0007423,GO:0007444,GO:0007455,GO:0007469,GO:0007472,GO:0007476,GO:0007552,GO:…
CMONTjg5270.t1	Contig00012:941931-942636	PREDICTED: putative uncharacterized protein FLJ37770 [Trachymyrmex septentrionalis]	sp|Q3ZCU0|GVQW3_HUMAN Protein GVQW3 OS=Homo sapiens OX=9606 GN=GVQW3 PE=2 SV=1
CMONTjg5225.t1	Contig00012:261635-265857	enkurin [Leptinotarsa decemlineata]	sp|Q8TC29|ENKUR_HUMAN Enkurin OS=Homo sapiens OX=9606 GN=ENKUR PE=2 SV=1	PF13864:Calmodulin-binding	GO:0003674,GO:0005488,GO:0005515,GO:0005516
CMONTjg5220.t1	Contig00012:242298-245156	PREDICTED: protein crumbs [Tribolium castaneum]	sp|O88278|CELR3_RAT Cadherin EGF LAG seven-pass G-type receptor 3 OS=Rattus norvegicus OX=10116 GN=Celsr3 PE=1 SV=1
CMONTjg5209.t1	Contig00012:104872-106110	uncharacterized protein LOC111506870 [Leptinotarsa decemlineata]	sp|Q06251|YL177_YEAST Uncharacterized protein YLR177W OS=Saccharomyces cerevisiae (strain ATCC 204508 / S288c) OX=559292 GN=YLR177W PE=1 SV=1
CMONTjg5235.t1	Contig00012:353790-370318	Dynein heavy chain 5, axonemal-like Protein [Tribolium castaneum]	sp|M0R8U1|DYH5_RAT Dynein heavy chain 5, axonemal (Fragment) OS=Rattus norvegicus OX=10116 GN=Dnah5 PE=1 SV=1	PF12780:P-loop containing dynein motor region D4|PF17857:AAA+ lid domain|PF12777:Microtubule-binding stalk of dynein motor|PF08385:Dynein heavy chain, N-terminal region 1|PF17852:Dynein heavy chain AAA lid domain|PF12774:Hydrolytic ATP binding site of dynein motor region|PF12775:P-loop containing dynein motor region|PF08393:Dynein heavy chain, N-terminal region 2	GO:0000226,GO:0001578,GO:0003008,GO:0003341,GO:0003674,GO:0003774,GO:0003777,GO:0003824,GO:0005488,GO:0005515,GO:0005575,GO:0005622,GO:0005623,GO:0005737,GO:0005856,GO:0005858,GO:0005875,GO:0005929,GO:0005930,GO:0006928,GO:0006996,GO:0007010,GO:0007017,GO:0007018,GO:0007600,GO:0007605,GO:0008150,GO:0008569,GO:0009987,GO:0015630,GO:0016043,GO:0016462,GO:0016787,GO:0016817,GO:0016818,GO:0016887,GO:…	ko:K10408	ko05016,map05016
CMONTjg5235.t2	Contig00012:353790-370318	Dynein heavy chain 5, axonemal-like Protein [Tribolium castaneum]	sp|M0R8U1|DYH5_RAT Dynein heavy chain 5, axonemal (Fragment) OS=Rattus norvegicus OX=10116 GN=Dnah5 PE=1 SV=1	PF12774:Hydrolytic ATP binding site of dynein motor region|PF12780:P-loop containing dynein motor region D4|PF08393:Dynein heavy chain, N-terminal region 2|PF17852:Dynein heavy chain AAA lid domain|PF12775:P-loop containing dynein motor region|PF08385:Dynein heavy chain, N-terminal region 1|PF17857:AAA+ lid domain|PF12777:Microtubule-binding stalk of dynein motor	GO:0000226,GO:0001578,GO:0003008,GO:0003341,GO:0003674,GO:0003774,GO:0003777,GO:0003824,GO:0005488,GO:0005515,GO:0005575,GO:0005622,GO:0005623,GO:0005737,GO:0005856,GO:0005858,GO:0005875,GO:0005929,GO:0005930,GO:0006928,GO:0006996,GO:0007010,GO:0007017,GO:0007018,GO:0007600,GO:0007605,GO:0008150,GO:0008569,GO:0009987,GO:0015630,GO:0016043,GO:0016462,GO:0016787,GO:0016817,GO:0016818,GO:0016887,GO:…	ko:K10408	ko05016,map05016
CMONTjg5253.t1	Contig00012:469859-472135	PREDICTED: DNA polymerase eta [Tribolium castaneum]	sp|Q9VNX1|POLH_DROME DNApol-eta OS=Drosophila melanogaster OX=7227 GN=DNApol-eta PE=1 SV=1	PF11799:impB/mucB/samB family C-terminal domain|PF18439:Ubiquitin-Binding Zinc Finger	GO:0000724,GO:0000725,GO:0000731,GO:0003674,GO:0003824,GO:0003887,GO:0005575,GO:0005622,GO:0005623,GO:0005634,GO:0006139,GO:0006259,GO:0006281,GO:0006301,GO:0006302,GO:0006310,GO:0006725,GO:0006807,GO:0006950,GO:0006974,GO:0008150,GO:0008152,GO:0009058,GO:0009059,GO:0009314,GO:0009411,GO:0009416,GO:0009628,GO:0009650,GO:0009987,GO:0016740,GO:0016772,GO:0016779,GO:0018130,GO:0019438,GO:0019985,GO:…	ko:K03509	ko01524,ko03460,map01524,map03460
CMONTjg5240.t1	Contig00012:398420-399400	hypothetical protein B5V51_5940 [Heliothis virescens]	sp|P21328|RTJK_DROME RNA-directed DNA polymerase from mobile element jockey OS=Drosophila melanogaster OX=7227 GN=pol PE=1 SV=1	PF14529:Endonuclease-reverse transcriptase
CMONTjg5247.t1	Contig00012:421694-423474	PREDICTED: nucleolar protein 58 [Aethina tumida]	sp|Q9Y2X3|NOP58_HUMAN Nucleolar protein 58 OS=Homo sapiens OX=9606 GN=NOP58 PE=1 SV=1	PF01798:snoRNA binding domain, fibrillarin|PF08156:NOP5NT (NUC127) domain	GO:0000154,GO:0003674,GO:0003676,GO:0003723,GO:0005488,GO:0005575,GO:0005622,GO:0005623,GO:0005634,GO:0005730,GO:0005732,GO:0006139,GO:0006364,GO:0006396,GO:0006725,GO:0006807,GO:0008150,GO:0008152,GO:0009451,GO:0009987,GO:0010467,GO:0016070,GO:0016072,GO:0022613,GO:0030515,GO:0030684,GO:0031428,GO:0031974,GO:0031981,GO:0032040,GO:0032991,GO:0034470,GO:0034641,GO:0034660,GO:0042254,GO:0043170,GO:…	ko:K14565	ko03008,map03008
CMONTjg5198.t1	Contig00012:17401-52525	PREDICTED: cAMP-specific 3',5'-cyclic phosphodiesterase 4A-like isoform X3 [Tribolium castaneum]	sp|Q13946|PDE7A_HUMAN High affinity cAMP-specific 3',5'-cyclic phosphodiesterase 7A OS=Homo sapiens OX=9606 GN=PDE7A PE=1 SV=2	PF00233:3'5'-cyclic nucleotide phosphodiesterase		ko:K13293,ko:K18436	ko00230,ko04024,ko05032,map00230,map04024,map05032
CMONTjg5213.t1	Contig00012:127041-137631	zinc finger protein 665-like [Halyomorpha halys]	sp|Q96IR2|ZN845_HUMAN Zinc finger protein 845 OS=Homo sapiens OX=9606 GN=ZNF845 PE=1 SV=3	PF13909:C2H2-type zinc-finger domain|PF00096:Zinc finger, C2H2 type
CMONTjg5206.t1	Contig00012:98803-99513	maternal protein exuperantia-1 [Anoplophora glabripennis]	sp|Q5N1X6|SYT_SYNP6 Threonine--tRNA ligase OS=Synechococcus sp. (strain ATCC 27144 / PCC 6301 / SAUG 1402/1) OX=269084 GN=thrS PE=3 SV=1
CMONTjg5229.t1	Contig00012:300024-307781	PREDICTED: uncharacterized protein LOC100141681 [Tribolium castaneum]	sp|I1WVY3|CDIA2_BURP2 tRNA nuclease CdiA-2 OS=Burkholderia pseudomallei (strain 1026b) OX=884204 GN=cdiA2 PE=1 SV=1	PF16013:Domain of unknown function (DUF4781)
CMONTjg5218.t1	Contig00012:228276-229113	ataxin-3 [Agrilus planipennis]	sp|Q9CVD2|ATX3_MOUSE Ataxin-3 OS=Mus musculus OX=10090 GN=Atxn3 PE=1 SV=2	PF02099:Josephin|PF02809:Ubiquitin interaction motif		ko:K11863	ko04141,map04141
CMONTjg5203.t1	Contig00012:84799-86273	FMRFamide receptor [Diachasma alloeum]	sp|P49660|SSR4_MOUSE Somatostatin receptor type 4 OS=Mus musculus OX=10090 GN=Sstr4 PE=1 SV=2	PF00001:7 transmembrane receptor (rhodopsin family)	GO:0001653,GO:0003674,GO:0004888,GO:0004930,GO:0005575,GO:0007154,GO:0007165,GO:0007186,GO:0007218,GO:0008150,GO:0008188,GO:0008528,GO:0009987,GO:0016020,GO:0016021,GO:0023052,GO:0031224,GO:0038023,GO:0044425,GO:0050789,GO:0050794,GO:0050896,GO:0051716,GO:0060089,GO:0065007
CMONTjg5231.t1	Contig00012:319143-323389	replication protein A 32 kDa subunit [Leptinotarsa decemlineata]	sp|Q62193|RFA2_MOUSE Replication protein A 32 kDa subunit OS=Mus musculus OX=10090 GN=Rpa2 PE=1 SV=1	PF08784:Replication protein A C terminal		ko:K10739	ko03030,ko03420,ko03430,ko03440,ko03460,map03030,map03420,map03430,map03440,map03460
CMONTjg5216.t1	Contig00012:178953-218693	Serine/threonine-protein kinase tricorner-like Protein [Tribolium castaneum]	sp|Q9NBK5|TRC_DROME Serine/threonine-protein kinase tricorner OS=Drosophila melanogaster OX=7227 GN=trc PE=1 SV=1	PF00069:Protein kinase domain	GO:0000166,GO:0000902,GO:0000904,GO:0002009,GO:0002165,GO:0003674,GO:0003824,GO:0004672,GO:0004674,GO:0005488,GO:0005515,GO:0005524,GO:0005575,GO:0005622,GO:0005623,GO:0005634,GO:0005737,GO:0005938,GO:0006464,GO:0006468,GO:0006793,GO:0006796,GO:0006807,GO:0007154,GO:0007165,GO:0007275,GO:0007399,GO:0007423,GO:0007444,GO:0007455,GO:0007469,GO:0007472,GO:0007476,GO:0007552,GO:0007560,GO:0008037,GO:…	ko:K08790
CMONTjg5216.t2	Contig00012:178953-218693	serine/threonine-protein kinase tricorner isoform X2 [Anoplophora glabripennis]	sp|Q2LZZ7|TRC_DROPS Serine/threonine-protein kinase tricorner OS=Drosophila pseudoobscura pseudoobscura OX=46245 GN=trc PE=3 SV=1	PF00069:Protein kinase domain	GO:0000166,GO:0000902,GO:0000904,GO:0002009,GO:0002165,GO:0003674,GO:0003824,GO:0004672,GO:0004674,GO:0005488,GO:0005515,GO:0005524,GO:0005575,GO:0005622,GO:0005623,GO:0005634,GO:0005737,GO:0005938,GO:0006464,GO:0006468,GO:0006793,GO:0006796,GO:0006807,GO:0007154,GO:0007165,GO:0007275,GO:0007399,GO:0007423,GO:0007444,GO:0007455,GO:0007469,GO:0007472,GO:0007476,GO:0007552,GO:0007560,GO:0008037,GO:…	ko:K08790
CMONTjg5224.t1	Contig00012:261150-261452	hypothetical protein RF55_3128 [Lasius niger]	sp|Q9XV66|UNC80_CAEEL Protein unc-80 OS=Caenorhabditis elegans OX=6239 GN=unc-80 PE=2 SV=4
CMONTjg5259.t1	Contig00012:551561-554785	PREDICTED: ancient ubiquitous protein 1 [Tribolium castaneum]	sp|Q6PBN5|AUP1_DANRE Ancient ubiquitous protein 1 OS=Danio rerio OX=7955 GN=aup1 PE=2 SV=2	PF02845:CUE domain		ko:K19716
CMONTjg5212.t1	Contig00012:117780-125304	flotillin-1 isoform X2 [Anoplophora glabripennis]	sp|O61491|FLOT1_DROME Flotillin-1 OS=Drosophila melanogaster OX=7227 GN=Flo1 PE=2 SV=1	PF01145:SPFH domain / Band 7 family|PF15975:Flotillin	GO:0003674,GO:0005198,GO:0005575,GO:0005623,GO:0005886,GO:0005901,GO:0016020,GO:0016600,GO:0032991,GO:0044425,GO:0044459,GO:0044464,GO:0044853,GO:0045121,GO:0071944,GO:0098589,GO:0098590,GO:0098796,GO:0098797,GO:0098805,GO:0098857	ko:K07192	ko04910,map04910
CMONTjg5252.t1	Contig00012:464782-466736	PREDICTED: protein FAM98A [Tribolium castaneum]	sp|Q5FWT1|FA98A_RAT Protein FAM98A OS=Rattus norvegicus OX=10116 GN=Fam98a PE=2 SV=1	PF10239:Protein of unknown function (DUF2465)	GO:0003674,GO:0003676,GO:0003723,GO:0005488,GO:0005575,GO:0005622,GO:0005623,GO:0005634,GO:0005737,GO:0032991,GO:0043226,GO:0043227,GO:0043229,GO:0043231,GO:0044424,GO:0044464,GO:0072669,GO:0097159,GO:1901363
CMONTjg5263.t1	Contig00012:687449-721934	PREDICTED: carboxyl-terminal PDZ ligand of neuronal nitric oxide synthase protein-like, partial [Nicrophorus vespilloides]	sp|O54960|CAPON_RAT Carboxyl-terminal PDZ ligand of neuronal nitric oxide synthase protein OS=Rattus norvegicus OX=10116 GN=Nos1ap PE=1 SV=1	PF00640:Phosphotyrosine interaction domain (PTB/PID)		ko:K16513	ko04713,map04713
CMONTjg5246.t1	Contig00012:415059-418270	PREDICTED: negative elongation factor D [Tribolium castaneum]	sp|Q24134|NELFD_DROME Negative elongation factor D OS=Drosophila melanogaster OX=7227 GN=TH1 PE=1 SV=2	PF04858:TH1 protein	GO:0000122,GO:0003674,GO:0003676,GO:0003723,GO:0005488,GO:0005575,GO:0005622,GO:0005623,GO:0005634,GO:0005654,GO:0005694,GO:0005700,GO:0005703,GO:0005705,GO:0006355,GO:0006357,GO:0008023,GO:0008150,GO:0009889,GO:0009890,GO:0009892,GO:0010468,GO:0010556,GO:0010558,GO:0010605,GO:0010629,GO:0017053,GO:0019219,GO:0019222,GO:0031323,GO:0031324,GO:0031326,GO:0031327,GO:0031974,GO:0031981,GO:0032021,GO:…	ko:K15181
CMONTjg5200.t1	Contig00012:66172-68783	uncharacterized protein LOC108906124 [Anoplophora glabripennis]	sp|Q3V1H1|CKAP2_MOUSE Cytoskeleton-associated protein 2 OS=Mus musculus OX=10090 GN=Ckap2 PE=1 SV=1	PF15297:Cytoskeleton-associated protein 2 C-terminus
CMONTjg5238.t1	Contig00012:396295-397116	uncharacterized protein LOC108910148 [Anoplophora glabripennis]	sp|O60930|RNH1_HUMAN Ribonuclease H1 OS=Homo sapiens OX=9606 GN=RNASEH1 PE=1 SV=2	PF00075:RNase H
CMONTjg5228.t1	Contig00012:288630-294354	PREDICTED: DENN domain-containing protein 1A isoform X1 [Tribolium castaneum]	sp|Q3U1T9|DEN1B_MOUSE DENN domain-containing protein 1B OS=Mus musculus OX=10090 GN=Dennd1b PE=1 SV=3	PF03455:dDENN domain|PF02141:DENN (AEX-3) domain|PF03456:uDENN domain	GO:0003674,GO:0005085,GO:0005088,GO:0005488,GO:0005515,GO:0005575,GO:0005622,GO:0005623,GO:0005737,GO:0006810,GO:0006897,GO:0008150,GO:0009966,GO:0010646,GO:0016192,GO:0017016,GO:0017112,GO:0017137,GO:0019899,GO:0023051,GO:0030135,GO:0030136,GO:0031267,GO:0031410,GO:0031982,GO:0032483,GO:0043226,GO:0043227,GO:0043229,GO:0044424,GO:0044444,GO:0044464,GO:0046578,GO:0048583,GO:0050789,GO:0050794,GO:…	ko:K20160
CMONTjg5260.t1	Contig00012:555970-561643	PREDICTED: peptide methionine sulfoxide reductase [Tribolium castaneum]	sp|P08761|MSRA_DROME Peptide methionine sulfoxide reductase OS=Drosophila melanogaster OX=7227 GN=Eip71CD PE=1 SV=2	PF01625:Peptide methionine sulfoxide reductase		ko:K07304
CMONTjg5207.t1	Contig00012:101506-103629	hypothetical protein TcasGA2_TC009563 [Tribolium castaneum]	sp|Q5RA67|RPKL1_PONAB Ribosomal protein S6 kinase-like 1 OS=Pongo abelii OX=9601 GN=RPS6KL1 PE=2 SV=1	PF00787:PX domain|PF04212:MIT (microtubule interacting and transport) domain|PF00069:Protein kinase domain	GO:0003674,GO:0003824,GO:0004672,GO:0004674,GO:0005575,GO:0005622,GO:0005623,GO:0005737,GO:0006464,GO:0006468,GO:0006793,GO:0006796,GO:0006807,GO:0007154,GO:0007165,GO:0008150,GO:0008152,GO:0009987,GO:0016301,GO:0016310,GO:0016740,GO:0016772,GO:0016773,GO:0019538,GO:0023052,GO:0036211,GO:0043170,GO:0043412,GO:0044237,GO:0044238,GO:0044260,GO:0044267,GO:0044424,GO:0044464,GO:0050789,GO:0050794,GO:…	ko:K20839
CMONTjg5256.t1	Contig00012:477454-479586	PREDICTED: allatotropin I preprohormone isoform X1 [Tribolium castaneum]	sp|P34731|FAS1_CANAX Fatty acid synthase subunit beta OS=Candida albicans OX=5476 GN=FAS1 PE=3 SV=1
CMONTjg5267.t1	Contig00012:918201-921002	uncharacterized protein LOC110377118 [Helicoverpa armigera]	sp|P16423|POLR_DROME Retrovirus-related Pol polyprotein from type-2 retrotransposable element R2DM OS=Drosophila melanogaster OX=7227 GN=pol PE=4 SV=1	PF00078:Reverse transcriptase (RNA-dependent DNA polymerase)
CMONTjg5234.t1	Contig00012:351513-353761	protein artichoke-like [Folsomia candida]	sp|P35859|ALS_RAT Insulin-like growth factor-binding protein complex acid labile subunit OS=Rattus norvegicus OX=10116 GN=Igfals PE=1 SV=1	PF13306:BspA type Leucine rich repeat region (6 copies)|PF13855:Leucine rich repeat
CMONTjg5199.t1	Contig00012:61253-65118	PREDICTED: lipase 3-like isoform X3 [Aethina tumida]	sp|O46108|LIP3_DROME Lipase 3 OS=Drosophila melanogaster OX=7227 GN=Lip3 PE=2 SV=1	PF00561:alpha/beta hydrolase fold
CMONTjg5258.t1	Contig00012:543351-550571	PREDICTED: rho GTPase-activating protein 1 [Tribolium castaneum]	sp|Q5FWK3|RHG01_MOUSE Rho GTPase-activating protein 1 OS=Mus musculus OX=10090 GN=Arhgap1 PE=1 SV=1	PF00620:RhoGAP domain|PF13716:Divergent CRAL/TRIO domain	GO:0001703,GO:0002009,GO:0002165,GO:0003674,GO:0005096,GO:0005488,GO:0005515,GO:0005575,GO:0005622,GO:0005623,GO:0005737,GO:0005768,GO:0005769,GO:0007154,GO:0007165,GO:0007264,GO:0007265,GO:0007266,GO:0007275,GO:0007369,GO:0007370,GO:0007444,GO:0007478,GO:0007480,GO:0007552,GO:0007560,GO:0008047,GO:0008150,GO:0008582,GO:0009653,GO:0009790,GO:0009791,GO:0009886,GO:0009887,GO:0009888,GO:0009987,GO:…	ko:K18470
CMONTjg5258.t2	Contig00012:543351-550571	PREDICTED: rho GTPase-activating protein 1 [Tribolium castaneum]	sp|Q5FWK3|RHG01_MOUSE Rho GTPase-activating protein 1 OS=Mus musculus OX=10090 GN=Arhgap1 PE=1 SV=1	PF13716:Divergent CRAL/TRIO domain|PF00620:RhoGAP domain	GO:0001703,GO:0002009,GO:0002165,GO:0003674,GO:0005096,GO:0005488,GO:0005515,GO:0005575,GO:0005622,GO:0005623,GO:0005737,GO:0005768,GO:0005769,GO:0007154,GO:0007165,GO:0007264,GO:0007265,GO:0007266,GO:0007275,GO:0007369,GO:0007370,GO:0007444,GO:0007478,GO:0007480,GO:0007552,GO:0007560,GO:0008047,GO:0008150,GO:0008582,GO:0009653,GO:0009790,GO:0009791,GO:0009886,GO:0009887,GO:0009888,GO:0009987,GO:…	ko:K18470
CMONTjg5223.t1	Contig00012:254908-258832	PREDICTED: 4-coumarate--CoA ligase 1 [Tribolium castaneum]	sp|Q27757|LUCI_PHOPE Luciferin 4-monooxygenase OS=Photuris pensylvanica OX=1710587 PE=2 SV=2	PF13193:AMP-binding enzyme C-terminal domain|PF00501:AMP-binding enzyme
CMONTjg5223.t2	Contig00012:254908-258832	PREDICTED: 4-coumarate--CoA ligase 1 [Tribolium castaneum]	sp|Q27757|LUCI_PHOPE Luciferin 4-monooxygenase OS=Photuris pensylvanica OX=1710587 PE=2 SV=2	PF13193:AMP-binding enzyme C-terminal domain|PF00501:AMP-binding enzyme
CMONTjg5248.t1	Contig00012:424462-425471	PREDICTED: 40S ribosomal protein S5 [Tribolium castaneum]	sp|P46782|RS5_HUMAN 40S ribosomal protein S5 OS=Homo sapiens OX=9606 GN=RPS5 PE=1 SV=4		GO:0000028,GO:0002181,GO:0003674,GO:0003676,GO:0003723,GO:0003729,GO:0003735,GO:0005198,GO:0005488,GO:0005575,GO:0005622,GO:0005623,GO:0005634,GO:0005730,GO:0005737,GO:0005829,GO:0005840,GO:0006412,GO:0006518,GO:0006807,GO:0006996,GO:0008150,GO:0008152,GO:0009058,GO:0009059,GO:0009987,GO:0010467,GO:0015935,GO:0016043,GO:0019538,GO:0019843,GO:0022607,GO:0022613,GO:0022618,GO:0022626,GO:0022627,GO:…	ko:K02989	ko03010,map03010
CMONTjg5248.t2	Contig00012:424462-425471	PREDICTED: 40S ribosomal protein S5 [Tribolium castaneum]	sp|P46782|RS5_HUMAN 40S ribosomal protein S5 OS=Homo sapiens OX=9606 GN=RPS5 PE=1 SV=4	PF00177:Ribosomal protein S7p/S5e	GO:0000028,GO:0002181,GO:0003674,GO:0003676,GO:0003723,GO:0003729,GO:0003735,GO:0005198,GO:0005488,GO:0005575,GO:0005622,GO:0005623,GO:0005634,GO:0005730,GO:0005737,GO:0005829,GO:0005840,GO:0006412,GO:0006518,GO:0006807,GO:0006996,GO:0008150,GO:0008152,GO:0009058,GO:0009059,GO:0009987,GO:0010467,GO:0015935,GO:0016043,GO:0019538,GO:0019843,GO:0022607,GO:0022613,GO:0022618,GO:0022626,GO:0022627,GO:…	ko:K02989	ko03010,map03010
CMONTjg5215.t1	Contig00012:168983-176292	uncharacterized protein LOC108909882 [Anoplophora glabripennis]
CMONTjg5215.t2	Contig00012:168983-176279	uncharacterized protein LOC108909882 [Anoplophora glabripennis]
CMONTjg5245.t1	Contig00012:412911-414347	zinc finger X-chromosomal protein-like isoform X1 [Halyomorpha halys]	sp|Q99KE8|ZFP64_MOUSE Zinc finger protein 64 OS=Mus musculus OX=10090 GN=Zfp64 PE=2 SV=1
CMONTjg5264.t1	Contig00012:646684-676865	PREDICTED: capon-like protein isoform X1 [Tribolium castaneum]	sp|Q8STF6|DYC1_CAEEL Dystrophin-like protein 1 OS=Caenorhabditis elegans OX=6239 GN=dyc-1 PE=1 SV=1			ko:K16513	ko04713,map04713
CMONTjg5251.t1	Contig00012:449750-462937	PREDICTED: RNA-binding protein 25 isoform X2 [Tribolium castaneum]	sp|B2RY56|RBM25_MOUSE RNA-binding protein 25 OS=Mus musculus OX=10090 GN=Rbm25 PE=1 SV=2	PF01480:PWI domain	GO:0000375,GO:0000377,GO:0000398,GO:0003674,GO:0003676,GO:0003723,GO:0003729,GO:0005488,GO:0005575,GO:0005622,GO:0005623,GO:0005634,GO:0006139,GO:0006396,GO:0006397,GO:0006725,GO:0006807,GO:0008150,GO:0008152,GO:0008380,GO:0009987,GO:0010467,GO:0016070,GO:0016071,GO:0034641,GO:0043170,GO:0043226,GO:0043227,GO:0043229,GO:0043231,GO:0044237,GO:0044238,GO:0044424,GO:0044464,GO:0046483,GO:0071704,GO:…	ko:K12822	ko03040,map03040
CMONTjg5251.t2	Contig00012:449750-462937	PREDICTED: RNA-binding protein 25 isoform X3 [Tribolium castaneum]	sp|B2RY56|RBM25_MOUSE RNA-binding protein 25 OS=Mus musculus OX=10090 GN=Rbm25 PE=1 SV=2	PF01480:PWI domain	GO:0000375,GO:0000377,GO:0000398,GO:0003674,GO:0003676,GO:0003723,GO:0003729,GO:0005488,GO:0005575,GO:0005622,GO:0005623,GO:0005634,GO:0006139,GO:0006396,GO:0006397,GO:0006725,GO:0006807,GO:0008150,GO:0008152,GO:0008380,GO:0009987,GO:0010467,GO:0016070,GO:0016071,GO:0034641,GO:0043170,GO:0043226,GO:0043227,GO:0043229,GO:0043231,GO:0044237,GO:0044238,GO:0044424,GO:0044464,GO:0046483,GO:0071704,GO:…	ko:K12822	ko03040,map03040
CMONTjg5227.t1	Contig00012:281281-285097	suppressor APC domain-containing protein 2 [Anoplophora glabripennis]	sp|Q9D818|SAPC2_MOUSE Suppressor APC domain-containing protein 2 OS=Mus musculus OX=10090 GN=Sapcd2 PE=1 SV=1	PF11414:Adenomatous polyposis coli tumour suppressor protein
CMONTjg5222.t1	Contig00012:251015-254516	PREDICTED: 4-coumarate--CoA ligase 1 [Tribolium castaneum]	sp|Q27757|LUCI_PHOPE Luciferin 4-monooxygenase OS=Photuris pensylvanica OX=1710587 PE=2 SV=2	PF13193:AMP-binding enzyme C-terminal domain|PF00501:AMP-binding enzyme
CMONTjg5230.t1	Contig00012:312365-317179	replication protein A 32 kDa subunit [Anoplophora glabripennis]	sp|Q6DFS2|RFA2_XENTR Replication protein A 32 kDa subunit OS=Xenopus tropicalis OX=8364 GN=rpa2 PE=2 SV=1	PF08784:Replication protein A C terminal		ko:K10739	ko03030,ko03420,ko03430,ko03440,ko03460,map03030,map03420,map03430,map03440,map03460
CMONTjg5255.t1	Contig00012:475984-477013	PREDICTED: DNA polymerase eta [Aethina tumida]	sp|Q9VNX1|POLH_DROME DNApol-eta OS=Drosophila melanogaster OX=7227 GN=DNApol-eta PE=1 SV=1	PF00817:impB/mucB/samB family	GO:0000724,GO:0000725,GO:0000731,GO:0003674,GO:0003824,GO:0003887,GO:0005575,GO:0005622,GO:0005623,GO:0005634,GO:0006139,GO:0006259,GO:0006281,GO:0006301,GO:0006302,GO:0006310,GO:0006725,GO:0006807,GO:0006950,GO:0006974,GO:0008150,GO:0008152,GO:0009058,GO:0009059,GO:0009314,GO:0009411,GO:0009416,GO:0009628,GO:0009650,GO:0009987,GO:0016740,GO:0016772,GO:0016779,GO:0018130,GO:0019438,GO:0019985,GO:…	ko:K03509	ko01524,ko03460,map01524,map03460
CMONTjg5237.t1	Contig00012:387796-394956	kinesin-like protein subito [Leptinotarsa decemlineata]	sp|O95235|KI20A_HUMAN Kinesin-like protein KIF20A OS=Homo sapiens OX=9606 GN=KIF20A PE=1 SV=1	PF00225:Kinesin motor domain	GO:0000003,GO:0000212,GO:0000226,GO:0000278,GO:0000280,GO:0000922,GO:0003674,GO:0003774,GO:0003777,GO:0003824,GO:0005575,GO:0005622,GO:0005623,GO:0005819,GO:0005856,GO:0005871,GO:0005874,GO:0005875,GO:0005876,GO:0006928,GO:0006996,GO:0007010,GO:0007017,GO:0007018,GO:0007049,GO:0007051,GO:0007052,GO:0007059,GO:0007088,GO:0007091,GO:0007140,GO:0007143,GO:0007275,GO:0007276,GO:0007292,GO:0007346,GO:…	ko:K10402
CMONTjg5237.t2	Contig00012:387796-394956	kinesin-like protein subito [Leptinotarsa decemlineata]	sp|Q96Q89|KI20B_HUMAN Kinesin-like protein KIF20B OS=Homo sapiens OX=9606 GN=KIF20B PE=1 SV=3	PF00225:Kinesin motor domain	GO:0000003,GO:0000212,GO:0000226,GO:0000278,GO:0000280,GO:0000922,GO:0003674,GO:0003774,GO:0003777,GO:0003824,GO:0005575,GO:0005622,GO:0005623,GO:0005819,GO:0005856,GO:0005871,GO:0005874,GO:0005875,GO:0005876,GO:0006928,GO:0006996,GO:0007010,GO:0007017,GO:0007018,GO:0007049,GO:0007051,GO:0007052,GO:0007059,GO:0007088,GO:0007091,GO:0007140,GO:0007143,GO:0007275,GO:0007276,GO:0007292,GO:0007346,GO:…	ko:K10402
CMONTjg5261.t1	Contig00012:582921-615538	PREDICTED: laminin subunit gamma-1 isoform X1 [Tribolium castaneum]	sp|P15215|LAMC1_DROME Laminin subunit gamma-1 OS=Drosophila melanogaster OX=7227 GN=LanB2 PE=2 SV=2	PF00052:Laminin B (Domain IV)|PF00055:Laminin N-terminal (Domain VI)|PF00053:Laminin EGF domain	GO:0000902,GO:0000904,GO:0005575,GO:0005576,GO:0005604,GO:0005605,GO:0007155,GO:0007275,GO:0007431,GO:0007435,GO:0007494,GO:0008150,GO:0009653,GO:0009887,GO:0009987,GO:0016043,GO:0022607,GO:0022610,GO:0022612,GO:0030154,GO:0030198,GO:0031012,GO:0031589,GO:0032501,GO:0032502,GO:0032989,GO:0033627,GO:0034446,GO:0035239,GO:0035272,GO:0035295,GO:0043062,GO:0044085,GO:0044420,GO:0044421,GO:0048468,GO:…	ko:K05635	ko04151,ko04510,ko04512,ko05020,ko05145,ko05146,ko05165,ko05200,ko05222,map04151,map04510,map04512,map05020,map05145,map05146,map05165,map05200,map05222
CMONTjg5261.t2	Contig00012:582921-591282	PREDICTED: laminin subunit gamma-1 isoform X2 [Tribolium castaneum]	sp|P15215|LAMC1_DROME Laminin subunit gamma-1 OS=Drosophila melanogaster OX=7227 GN=LanB2 PE=2 SV=2	PF00052:Laminin B (Domain IV)|PF00053:Laminin EGF domain	GO:0000902,GO:0000904,GO:0005575,GO:0005576,GO:0005604,GO:0005605,GO:0007155,GO:0007275,GO:0007431,GO:0007435,GO:0007494,GO:0008150,GO:0009653,GO:0009887,GO:0009987,GO:0016043,GO:0022607,GO:0022610,GO:0022612,GO:0030154,GO:0030198,GO:0031012,GO:0031589,GO:0032501,GO:0032502,GO:0032989,GO:0033627,GO:0034446,GO:0035239,GO:0035272,GO:0035295,GO:0043062,GO:0044085,GO:0044420,GO:0044421,GO:0048468,GO:…	ko:K05635	ko04151,ko04510,ko04512,ko05020,ko05145,ko05146,ko05165,ko05200,ko05222,map04151,map04510,map04512,map05020,map05145,map05146,map05165,map05200,map05222
CMONTjg5249.t1	Contig00012:431676-433072	zinc finger autosomal protein-like isoform X2 [Halyomorpha halys]	sp|Q8VIG1|REST_MOUSE RE1-silencing transcription factor OS=Mus musculus OX=10090 GN=Rest PE=1 SV=2	PF00096:Zinc finger, C2H2 type|PF13909:C2H2-type zinc-finger domain
CMONTjg5242.t1	Contig00012:402152-403259	PREDICTED: protein RTF2 homolog [Tribolium castaneum]	sp|Q0VCR1|RTF2_BOVIN Replication termination factor 2 OS=Bos taurus OX=9913 GN=RTF2 PE=2 SV=1	PF04641:Rtf2 RING-finger
CMONTjg5211.t1	Contig00012:110010-111902	Sulfhydryl oxidase 1-like Protein [Tribolium castaneum]	sp|Q8JGM4|QSOX1_CHICK Sulfhydryl oxidase 1 OS=Gallus gallus OX=9031 GN=QSOX1 PE=1 SV=1	PF04777:Erv1 / Alr family|PF18371:Flavin adenine dinucleotide (FAD)-dependent sulfhydryl oxidase|PF00085:Thioredoxin
CMONTjg5204.t1	Contig00012:86650-88627	PREDICTED: uncharacterized protein LOC107169850 [Diuraphis noxia]	sp|Q9FYB7|RSZ32_ARATH Serine/arginine-rich splicing factor RS2Z32 OS=Arabidopsis thaliana OX=3702 GN=RS2Z32 PE=1 SV=1	PF00098:Zinc knuckle
CMONTjg5268.t1	Contig00012:929853-931155	PREDICTED: peptidoglycan-recognition protein SA-like [Aethina tumida]	sp|Q9VXN9|PGPLE_DROME Peptidoglycan-recognition protein LE OS=Drosophila melanogaster OX=7227 GN=PGRP-LE PE=1 SV=1			ko:K01446
CMONTjg1539.t1	Contig00013:92908-95989	PREDICTED: uncharacterized protein LOC108780351 [Cyphomyrmex costatus]	sp|P12502|POL_SIVS4 Gag-Pol polyprotein OS=Simian immunodeficiency virus (isolate F236/smH4) OX=11737 GN=gag-pol PE=3 SV=2	PF05585:Putative peptidase (DUF1758)
CMONTjg1539.t2	Contig00013:92908-95989	PREDICTED: uncharacterized protein LOC108780351 [Cyphomyrmex costatus]	sp|P12502|POL_SIVS4 Gag-Pol polyprotein OS=Simian immunodeficiency virus (isolate F236/smH4) OX=11737 GN=gag-pol PE=3 SV=2	PF05585:Putative peptidase (DUF1758)
CMONTjg1539.t3	Contig00013:92908-95989	PREDICTED: uncharacterized protein LOC108780351 [Cyphomyrmex costatus]	sp|P12502|POL_SIVS4 Gag-Pol polyprotein OS=Simian immunodeficiency virus (isolate F236/smH4) OX=11737 GN=gag-pol PE=3 SV=2	PF05585:Putative peptidase (DUF1758)
CMONTjg1539.t4	Contig00013:92908-95989	PREDICTED: uncharacterized protein LOC108780351 [Cyphomyrmex costatus]	sp|P12502|POL_SIVS4 Gag-Pol polyprotein OS=Simian immunodeficiency virus (isolate F236/smH4) OX=11737 GN=gag-pol PE=3 SV=2	PF05585:Putative peptidase (DUF1758)
CMONTjg301.t1	Contig00014:62818-63198	hypothetical protein ALC60_08600 [Trachymyrmex zeteki]	sp|P50884|RL12_CHLRE 60S ribosomal protein L12 (Fragment) OS=Chlamydomonas reinhardtii OX=3055 GN=RPL12 PE=2 SV=1
CMONTjg299.t1	Contig00014:59460-61966	PREDICTED: RNA-directed DNA polymerase from mobile element jockey-like isoform X1 [Papilio xuthus]	sp|P21328|RTJK_DROME RNA-directed DNA polymerase from mobile element jockey OS=Drosophila melanogaster OX=7227 GN=pol PE=1 SV=1	PF00078:Reverse transcriptase (RNA-dependent DNA polymerase)
CMONTjg302.t1	Contig00014:138012-138506	uncharacterized protein K02A2.6-like, partial [Anoplophora glabripennis]	sp|Q03EU1|Y1240_PEDPA Probable transcriptional regulatory protein PEPE_1240 OS=Pediococcus pentosaceus (strain ATCC 25745 / CCUG 21536 / LMG 10740 / 183-1w) OX=278197 GN=PEPE_1240 PE=3 SV=1
CMONTjg298.t1	Contig00014:10912-11406	uncharacterized protein K02A2.6-like, partial [Anoplophora glabripennis]	sp|Q47083|CBL_ECOLI HTH-type transcriptional regulator cbl OS=Escherichia coli (strain K12) OX=83333 GN=cbl PE=1 SV=2
CMONTjg300.t1	Contig00014:62021-62623	PREDICTED: RNA-directed DNA polymerase from mobile element jockey-like isoform X1 [Papilio machaon]	sp|P21329|RTJK_DROFU RNA-directed DNA polymerase from mobile element jockey OS=Drosophila funebris OX=7221 GN=jockey\pol PE=1 SV=1	PF14529:Endonuclease-reverse transcriptase
CMONTjg3257.t1	Contig00015:858440-875420	uncharacterized protein T28D9.3-like isoform X4 [Anoplophora glabripennis]	sp|Q10022|PLP12_CAEEL Phospholipid phosphatase homolog 1.2 homolog OS=Caenorhabditis elegans OX=6239 GN=plpp-1.2 PE=1 SV=1	PF01569:PAP2 superfamily	GO:0003674,GO:0003824,GO:0004774,GO:0004776,GO:0005575,GO:0005622,GO:0005623,GO:0005737,GO:0005739,GO:0005759,GO:0016874,GO:0016877,GO:0016878,GO:0031974,GO:0043226,GO:0043227,GO:0043229,GO:0043231,GO:0043233,GO:0044422,GO:0044424,GO:0044429,GO:0044444,GO:0044446,GO:0044464,GO:0070013	ko:K01080,ko:K01899	ko00020,ko00561,ko00564,ko00565,ko00600,ko00640,ko01100,ko01110,ko01120,ko01130,ko01200,ko04072,ko04666,ko04975,ko05231,map00020,map00561,map00564,map00565,map00600,map00640,map01100,map01110,map01120,map01130,map01200,map04072,map04666,map04975,map05231
CMONTjg3261.t1	Contig00015:1013484-1014980	uncharacterized protein LOC112595769, partial [Melanaphis sacchari]	sp|Q17308|TRA1_CAEBR Sex-determining transformer protein 1 OS=Caenorhabditis briggsae OX=6238 GN=tra-1 PE=1 SV=1	PF13359:DDE superfamily endonuclease
CMONTjg3261.t2	Contig00015:1013170-1014980	uncharacterized protein LOC112595769, partial [Melanaphis sacchari]	sp|Q0KCG3|SYK_CUPNH Lysine--tRNA ligase OS=Cupriavidus necator (strain ATCC 17699 / H16 / DSM 428 / Stanier 337) OX=381666 GN=lysS PE=3 SV=1	PF13359:DDE superfamily endonuclease
CMONTjg3248.t1	Contig00015:489196-559329	Ran-binding proteins 9/10 homolog-like Protein [Tribolium castaneum]	sp|A1L252|RANB9_DANRE Ran-binding protein 9 OS=Danio rerio OX=7955 GN=ranbp9 PE=2 SV=1	PF00622:SPRY domain|PF08513:LisH|PF10607:CTLH/CRA C-terminal to LisH motif domain	GO:0000003,GO:0002064,GO:0002065,GO:0002066,GO:0003006,GO:0003674,GO:0005488,GO:0005515,GO:0005575,GO:0005622,GO:0005623,GO:0005634,GO:0005737,GO:0006996,GO:0007010,GO:0007154,GO:0007155,GO:0007165,GO:0007259,GO:0007276,GO:0007281,GO:0007292,GO:0007299,GO:0007304,GO:0007306,GO:0007610,GO:0007631,GO:0008150,GO:0008536,GO:0009653,GO:0009888,GO:0009987,GO:0010927,GO:0016020,GO:0016043,GO:0017016,GO:…
CMONTjg3253.t1	Contig00015:635439-695182	PREDICTED: facilitated trehalose transporter Tret1-like [Aethina tumida]	sp|A9ZSY2|TRET1_APILI Facilitated trehalose transporter Tret1 OS=Apis mellifera ligustica OX=7469 GN=Tret1 PE=1 SV=1	PF00083:Sugar (and other) transporter
CMONTjg3235.t1	Contig00015:8483-13955	putative RNA-directed DNA polymerase from transposon X-element-like Protein [Tribolium castaneum]	sp|Q95SX7|RTBS_DROME Probable RNA-directed DNA polymerase from transposon BS OS=Drosophila melanogaster OX=7227 GN=RTase PE=2 SV=1	PF00078:Reverse transcriptase (RNA-dependent DNA polymerase)
CMONTjg3235.t2	Contig00015:8483-14119	putative RNA-directed DNA polymerase from transposon X-element-like Protein [Tribolium castaneum]	sp|Q95SX7|RTBS_DROME Probable RNA-directed DNA polymerase from transposon BS OS=Drosophila melanogaster OX=7227 GN=RTase PE=2 SV=1	PF00078:Reverse transcriptase (RNA-dependent DNA polymerase)
CMONTjg3254.t1	Contig00015:680905-681201	PREDICTED: barrier-to-autointegration factor [Papilio polytes]	sp|O54962|BAF_MOUSE Barrier-to-autointegration factor OS=Mus musculus OX=10090 GN=Banf1 PE=1 SV=1	PF02961:Barrier to autointegration factor	GO:0000278,GO:0000793,GO:0003674,GO:0003676,GO:0003677,GO:0005488,GO:0005515,GO:0005575,GO:0005622,GO:0005623,GO:0005634,GO:0005654,GO:0005694,GO:0005737,GO:0005829,GO:0006139,GO:0006259,GO:0006725,GO:0006807,GO:0006810,GO:0006996,GO:0006997,GO:0006998,GO:0007049,GO:0007084,GO:0008022,GO:0008150,GO:0008152,GO:0009605,GO:0009607,GO:0009615,GO:0009987,GO:0010256,GO:0015074,GO:0016032,GO:0016043,GO:…	ko:K21870
CMONTjg3243.t1	Contig00015:260541-261284	hypothetical protein TcasGA2_TC008272 [Tribolium castaneum]	sp|Q830B5|ACCA_ENTFA Acetyl-coenzyme A carboxylase carboxyl transferase subunit alpha OS=Enterococcus faecalis (strain ATCC 700802 / V583) OX=226185 GN=accA PE=3 SV=1
CMONTjg3238.t1	Contig00015:80751-93315	PREDICTED: probable 39S ribosomal protein L45, mitochondrial [Nicrophorus vespilloides]	sp|Q9VCX3|RM45_DROME Probable 39S ribosomal protein L45, mitochondrial OS=Drosophila melanogaster OX=7227 GN=mRpL45 PE=2 SV=1	PF04280:Tim44-like domain	GO:0000313,GO:0000315,GO:0003674,GO:0003735,GO:0005198,GO:0005575,GO:0005622,GO:0005623,GO:0005737,GO:0005739,GO:0005759,GO:0005761,GO:0005762,GO:0005840,GO:0006412,GO:0006518,GO:0006807,GO:0008150,GO:0008152,GO:0009058,GO:0009059,GO:0009987,GO:0010467,GO:0015934,GO:0019538,GO:0031974,GO:0032543,GO:0032991,GO:0034641,GO:0034645,GO:0043043,GO:0043170,GO:0043226,GO:0043227,GO:0043228,GO:0043229,GO:…	ko:K17426
CMONTjg3250.t1	Contig00015:591972-593095	PREDICTED: homocysteine-responsive endoplasmic reticulum-resident ubiquitin-like domain member 2 protein [Tribolium castaneum]	sp|Q9BSE4|HERP2_HUMAN Homocysteine-responsive endoplasmic reticulum-resident ubiquitin-like domain member 2 protein OS=Homo sapiens OX=9606 GN=HERPUD2 PE=1 SV=2	PF00240:Ubiquitin family	GO:0006950,GO:0006986,GO:0007154,GO:0007165,GO:0008150,GO:0009987,GO:0010033,GO:0023052,GO:0030968,GO:0033554,GO:0034620,GO:0034976,GO:0035966,GO:0035967,GO:0042221,GO:0050789,GO:0050794,GO:0050896,GO:0051716,GO:0065007,GO:0070887,GO:0071310
CMONTjg3234.t1	Contig00015:1189-1779	hypothetical protein TcasGA2_TC001646 [Tribolium castaneum]	sp|Q9NBX4|RTXE_DROME Probable RNA-directed DNA polymerase from transposon X-element OS=Drosophila melanogaster OX=7227 GN=X-element\ORF2 PE=3 SV=1
CMONTjg3244.t1	Contig00015:262106-270786	PREDICTED: TIMELESS-interacting protein [Tribolium castaneum]	sp|Q0IHI4|TIPIN_XENLA TIMELESS-interacting protein OS=Xenopus laevis OX=8355 GN=tipin PE=1 SV=1	PF07962:Replication Fork Protection Component Swi3	GO:0000075,GO:0000076,GO:0000077,GO:0000228,GO:0000278,GO:0000785,GO:0000790,GO:0003674,GO:0003676,GO:0003677,GO:0005488,GO:0005575,GO:0005622,GO:0005623,GO:0005634,GO:0005657,GO:0005694,GO:0006139,GO:0006259,GO:0006260,GO:0006261,GO:0006275,GO:0006725,GO:0006807,GO:0006950,GO:0006974,GO:0007049,GO:0007093,GO:0007346,GO:0008150,GO:0008152,GO:0008156,GO:0008284,GO:0009058,GO:0009059,GO:0009889,GO:…	ko:K10904
CMONTjg3241.t1	Contig00015:124196-178955	PREDICTED: regulator of G-protein signaling loco [Tribolium castaneum]	sp|Q9VCX1|RGS_DROME Regulator of G-protein signaling loco OS=Drosophila melanogaster OX=7227 GN=loco PE=1 SV=2	PF02196:Raf-like Ras-binding domain|PF00615:Regulator of G protein signaling domain	GO:0000003,GO:0000578,GO:0001885,GO:0001965,GO:0002009,GO:0002064,GO:0002065,GO:0002066,GO:0003002,GO:0003006,GO:0003008,GO:0003013,GO:0003015,GO:0003158,GO:0003674,GO:0005092,GO:0005096,GO:0005488,GO:0005515,GO:0005575,GO:0005622,GO:0005623,GO:0005737,GO:0005938,GO:0006810,GO:0006950,GO:0006952,GO:0006979,GO:0006996,GO:0007010,GO:0007043,GO:0007154,GO:0007163,GO:0007165,GO:0007186,GO:0007272,GO:…	ko:K16449
CMONTjg3241.t2	Contig00015:124196-178955	PREDICTED: regulator of G-protein signaling loco [Tribolium castaneum]	sp|Q9VCX1|RGS_DROME Regulator of G-protein signaling loco OS=Drosophila melanogaster OX=7227 GN=loco PE=1 SV=2	PF02196:Raf-like Ras-binding domain|PF00615:Regulator of G protein signaling domain	GO:0000003,GO:0000578,GO:0001885,GO:0001965,GO:0002009,GO:0002064,GO:0002065,GO:0002066,GO:0003002,GO:0003006,GO:0003008,GO:0003013,GO:0003015,GO:0003158,GO:0003674,GO:0005092,GO:0005096,GO:0005488,GO:0005515,GO:0005575,GO:0005622,GO:0005623,GO:0005737,GO:0005938,GO:0006810,GO:0006950,GO:0006952,GO:0006979,GO:0006996,GO:0007010,GO:0007043,GO:0007154,GO:0007163,GO:0007165,GO:0007186,GO:0007272,GO:…	ko:K16449
CMONTjg3247.t1	Contig00015:487382-487792	exocyst complex component 4 [Anoplophora glabripennis]	sp|Q9VNH6|EXOC4_DROME Exocyst complex component 4 OS=Drosophila melanogaster OX=7227 GN=Sec8 PE=1 SV=3	PF04048:Sec8 exocyst complex component specific domain	GO:0000003,GO:0000145,GO:0000212,GO:0000226,GO:0000910,GO:0000916,GO:0001505,GO:0001667,GO:0002064,GO:0002065,GO:0002066,GO:0003006,GO:0005575,GO:0005622,GO:0005623,GO:0005737,GO:0005886,GO:0005938,GO:0006605,GO:0006612,GO:0006810,GO:0006836,GO:0006886,GO:0006887,GO:0006892,GO:0006893,GO:0006903,GO:0006904,GO:0006928,GO:0006996,GO:0007009,GO:0007010,GO:0007017,GO:0007049,GO:0007051,GO:0007110,GO:…	ko:K06111
CMONTjg3242.t1	Contig00015:247519-255969	regulator of G-protein signaling loco isoform X1 [Anoplophora glabripennis]	sp|Q9VCX1|RGS_DROME Regulator of G-protein signaling loco OS=Drosophila melanogaster OX=7227 GN=loco PE=1 SV=2	PF00640:Phosphotyrosine interaction domain (PTB/PID)|PF00595:PDZ domain	GO:0000003,GO:0000578,GO:0001885,GO:0001965,GO:0002009,GO:0002064,GO:0002065,GO:0002066,GO:0003002,GO:0003006,GO:0003008,GO:0003013,GO:0003015,GO:0003158,GO:0003674,GO:0005092,GO:0005096,GO:0005488,GO:0005515,GO:0005575,GO:0005622,GO:0005623,GO:0005737,GO:0005938,GO:0006810,GO:0006950,GO:0006952,GO:0006979,GO:0006996,GO:0007010,GO:0007043,GO:0007154,GO:0007163,GO:0007165,GO:0007186,GO:0007272,GO:…	ko:K16449
CMONTjg3242.t2	Contig00015:247519-255969	regulator of G-protein signaling loco isoform X1 [Anoplophora glabripennis]	sp|Q9VCX1|RGS_DROME Regulator of G-protein signaling loco OS=Drosophila melanogaster OX=7227 GN=loco PE=1 SV=2	PF00595:PDZ domain|PF00640:Phosphotyrosine interaction domain (PTB/PID)	GO:0000003,GO:0000578,GO:0001885,GO:0001965,GO:0002009,GO:0002064,GO:0002065,GO:0002066,GO:0003002,GO:0003006,GO:0003008,GO:0003013,GO:0003015,GO:0003158,GO:0003674,GO:0005092,GO:0005096,GO:0005488,GO:0005515,GO:0005575,GO:0005622,GO:0005623,GO:0005737,GO:0005938,GO:0006810,GO:0006950,GO:0006952,GO:0006979,GO:0006996,GO:0007010,GO:0007043,GO:0007154,GO:0007163,GO:0007165,GO:0007186,GO:0007272,GO:…	ko:K16449
CMONTjg3251.t1	Contig00015:581524-585246	PREDICTED: LOW QUALITY PROTEIN: homocysteine-responsive endoplasmic reticulum-resident ubiquitin-like domain member 2 protein [Aethina tumida]	sp|Q0P5H8|HERP2_BOVIN Homocysteine-responsive endoplasmic reticulum-resident ubiquitin-like domain member 2 protein OS=Bos taurus OX=9913 GN=HERPUD2 PE=2 SV=1		GO:0006950,GO:0006986,GO:0007154,GO:0007165,GO:0008150,GO:0009987,GO:0010033,GO:0023052,GO:0030968,GO:0033554,GO:0034620,GO:0034976,GO:0035966,GO:0035967,GO:0042221,GO:0050789,GO:0050794,GO:0050896,GO:0051716,GO:0065007,GO:0070887,GO:0071310
CMONTjg3258.t1	Contig00015:915607-924250	hypothetical protein AMK59_5579, partial [Oryctes borbonicus]	sp|Q99MI1|RB6I2_MOUSE ELKS/Rab6-interacting/CAST family member 1 OS=Mus musculus OX=10090 GN=Erc1 PE=1 SV=1	PF10174:RIM-binding protein of the cytomatrix active zone
CMONTjg3246.t1	Contig00015:476399-483434	PREDICTED: SAP30-binding protein [Tribolium castaneum]	sp|Q9UHR5|S30BP_HUMAN SAP30-binding protein OS=Homo sapiens OX=9606 GN=SAP30BP PE=1 SV=1	PF07818:HCNGP-like protein	GO:0000375,GO:0000377,GO:0000398,GO:0005575,GO:0005622,GO:0005623,GO:0005634,GO:0005681,GO:0006139,GO:0006396,GO:0006397,GO:0006725,GO:0006807,GO:0008150,GO:0008152,GO:0008380,GO:0009987,GO:0010467,GO:0016070,GO:0016071,GO:0032991,GO:0034641,GO:0043170,GO:0043226,GO:0043227,GO:0043229,GO:0043231,GO:0044237,GO:0044238,GO:0044422,GO:0044424,GO:0044428,GO:0044446,GO:0044464,GO:0046483,GO:0071011,GO:…
CMONTjg3237.t1	Contig00015:79674-80111	riboflavin kinase [Onthophagus taurus]	sp|Q8CFV9|RIFK_MOUSE Riboflavin kinase OS=Mus musculus OX=10090 GN=Rfk PE=1 SV=2	PF01687:Riboflavin kinase	GO:0003674,GO:0003824,GO:0005575,GO:0005622,GO:0005623,GO:0005737,GO:0005829,GO:0006139,GO:0006725,GO:0006732,GO:0006753,GO:0006766,GO:0006767,GO:0006771,GO:0006793,GO:0006796,GO:0006807,GO:0006915,GO:0008150,GO:0008152,GO:0008219,GO:0008531,GO:0009058,GO:0009108,GO:0009110,GO:0009117,GO:0009123,GO:0009124,GO:0009156,GO:0009161,GO:0009165,GO:0009231,GO:0009259,GO:0009260,GO:0009398,GO:0009893,GO:…	ko:K00861	ko00740,ko01100,ko01110,map00740,map01100,map01110
CMONTjg3260.t1	Contig00015:983495-1008393	endonuclease-reverse transcriptase [Lasius niger]	sp|Q8N4C6|NIN_HUMAN Ninein OS=Homo sapiens OX=9606 GN=NIN PE=1 SV=4
CMONTjg3240.t1	Contig00015:146274-146577	hypothetical protein C0J52_04804 [Blattella germanica]	sp|Q8GY82|CRK45_ARATH Cysteine-rich receptor-like protein kinase 45 OS=Arabidopsis thaliana OX=3702 GN=CRK45 PE=1 SV=1
CMONTjg3245.t1	Contig00015:367324-450824	PREDICTED: guanine nucleotide-binding protein G(o) subunit alpha isoform X2 [Tribolium castaneum]	sp|P38404|GNAO_LOCMI Guanine nucleotide-binding protein G(o) subunit alpha OS=Locusta migratoria OX=7004 PE=3 SV=1	PF00503:G-protein alpha subunit	GO:0000166,GO:0001664,GO:0001736,GO:0001737,GO:0001738,GO:0001882,GO:0001883,GO:0001885,GO:0002009,GO:0002064,GO:0002165,GO:0003007,GO:0003008,GO:0003158,GO:0003674,GO:0003824,GO:0003924,GO:0005102,GO:0005488,GO:0005515,GO:0005525,GO:0005575,GO:0005622,GO:0005623,GO:0005834,GO:0005886,GO:0006950,GO:0006996,GO:0007010,GO:0007043,GO:0007154,GO:0007155,GO:0007164,GO:0007165,GO:0007166,GO:0007186,GO:…	ko:K04534	ko04015,ko04713,ko04723,ko04724,ko04725,ko04726,ko04727,ko04728,ko04730,ko04915,ko04916,ko04921,ko04926,ko05032,ko05034,ko05142,ko05145,map04015,map04713,map04723,map04724,map04725,map04726,map04727,map04728,map04730,map04915,map04916,map04921,map04926,map05032,map05034,map05142,map05145
CMONTjg3256.t1	Contig00015:731198-770894	RNA-directed DNA polymerase from mobile element jockey-like Protein [Tribolium castaneum]	sp|P21328|RTJK_DROME RNA-directed DNA polymerase from mobile element jockey OS=Drosophila melanogaster OX=7227 GN=pol PE=1 SV=1	PF00078:Reverse transcriptase (RNA-dependent DNA polymerase)
CMONTjg3259.t1	Contig00015:924646-960913	PREDICTED: trichohyalin isoform X3 [Tribolium castaneum]	sp|Q6PH08|ERC2_MOUSE ERC protein 2 OS=Mus musculus OX=10090 GN=Erc2 PE=1 SV=2	PF10174:RIM-binding protein of the cytomatrix active zone
CMONTjg3259.t2	Contig00015:924646-960913	PREDICTED: trichohyalin isoform X3 [Tribolium castaneum]	sp|Q6PH08|ERC2_MOUSE ERC protein 2 OS=Mus musculus OX=10090 GN=Erc2 PE=1 SV=2	PF10174:RIM-binding protein of the cytomatrix active zone
CMONTjg3236.t1	Contig00015:14453-60332	PREDICTED: UTP--glucose-1-phosphate uridylyltransferase isoform X2 [Tribolium castaneum]	sp|Q07130|UGPA_BOVIN UTP--glucose-1-phosphate uridylyltransferase OS=Bos taurus OX=9913 GN=UGP2 PE=1 SV=2	PF01704:UTP--glucose-1-phosphate uridylyltransferase	GO:0003674,GO:0003824,GO:0003983,GO:0005975,GO:0005976,GO:0005977,GO:0006011,GO:0006073,GO:0006091,GO:0006112,GO:0006139,GO:0006725,GO:0006793,GO:0006807,GO:0006950,GO:0008150,GO:0008152,GO:0009225,GO:0009628,GO:0009987,GO:0015980,GO:0016740,GO:0016772,GO:0016779,GO:0034641,GO:0036296,GO:0043170,GO:0044042,GO:0044237,GO:0044238,GO:0044260,GO:0044262,GO:0044264,GO:0044281,GO:0046483,GO:0050896,GO:…	ko:K00963	ko00040,ko00052,ko00500,ko00520,ko01100,ko01130,map00040,map00052,map00500,map00520,map01100,map01130
CMONTjg3239.t1	Contig00015:101190-101981	PREDICTED: transmembrane protein 147 [Nicrophorus vespilloides]	sp|Q6DFI2|TM147_XENLA Transmembrane protein 147 OS=Xenopus laevis OX=8355 GN=tmem147 PE=2 SV=1	PF09767:Predicted membrane protein (DUF2053)	GO:0005575,GO:0016020
CMONTjg3249.t1	Contig00015:520468-521028	PREDICTED: LOW QUALITY PROTEIN: regulator of G-protein signaling loco [Aethina tumida]	sp|A0A0P0XII1|CERK1_ORYSJ Chitin elicitor receptor kinase 1 OS=Oryza sativa subsp. japonica OX=39947 GN=CERK1 PE=1 SV=1		GO:0000003,GO:0000578,GO:0001885,GO:0001965,GO:0002009,GO:0002064,GO:0002065,GO:0002066,GO:0003002,GO:0003006,GO:0003008,GO:0003013,GO:0003015,GO:0003158,GO:0003674,GO:0005092,GO:0005096,GO:0005488,GO:0005515,GO:0005575,GO:0005622,GO:0005623,GO:0005737,GO:0005938,GO:0006810,GO:0006950,GO:0006952,GO:0006979,GO:0006996,GO:0007010,GO:0007043,GO:0007154,GO:0007163,GO:0007165,GO:0007186,GO:0007272,GO:…	ko:K16449
CMONTjg3252.t1	Contig00015:585385-586074	PREDICTED: piggyBac transposable element-derived protein 4-like [Amyelois transitella]	sp|Q96JS3|PGBD1_HUMAN PiggyBac transposable element-derived protein 1 OS=Homo sapiens OX=9606 GN=PGBD1 PE=1 SV=1	PF13843:Transposase IS4
CMONTjg3252.t2	Contig00015:585385-586074	piggyBac transposable element-derived protein 4-like [Spodoptera litura]	sp|Q96JS3|PGBD1_HUMAN PiggyBac transposable element-derived protein 1 OS=Homo sapiens OX=9606 GN=PGBD1 PE=1 SV=1	PF13843:Transposase IS4
CMONTjg3252.t3	Contig00015:585385-586074	PREDICTED: piggyBac transposable element-derived protein 4-like [Amyelois transitella]	sp|Q96JS3|PGBD1_HUMAN PiggyBac transposable element-derived protein 1 OS=Homo sapiens OX=9606 GN=PGBD1 PE=1 SV=1	PF13843:Transposase IS4
CMONTjg3255.t1	Contig00015:696072-698136	uncharacterized protein LOC111358362 [Spodoptera litura]	sp|A1YEQ3|ZN449_GORGO Zinc finger protein 449 OS=Gorilla gorilla gorilla OX=9595 GN=ZNF449 PE=3 SV=1	PF03221:Tc5 transposase DNA-binding domain
CMONTjg77.t1	Contig00016:199241-206537	Retrovirus-related Pol polyprotein from transposon 412-like Protein [Tribolium castaneum]	sp|P10394|POL4_DROME Retrovirus-related Pol polyprotein from transposon 412 OS=Drosophila melanogaster OX=7227 GN=POL PE=4 SV=1	PF12259:Baculovirus F protein|PF03732:Retrotransposon gag protein|PF17921:Integrase zinc binding domain
CMONTjg70.t1	Contig00016:72772-73128	uncharacterized protein K02A2.6-like, partial [Anoplophora glabripennis]	sp|P93033|FUM1_ARATH Fumarate hydratase 1, mitochondrial OS=Arabidopsis thaliana OX=3702 GN=FUM1 PE=1 SV=2
CMONTjg74.t1	Contig00016:145174-158113	uncharacterized protein LOC112466478, partial [Temnothorax curvispinosus]	sp|P36627|BYR3_SCHPO Cellular nucleic acid-binding protein homolog OS=Schizosaccharomyces pombe (strain 972 / ATCC 24843) OX=284812 GN=byr3 PE=4 SV=1	PF03564:Protein of unknown function (DUF1759)|PF05585:Putative peptidase (DUF1758)
CMONTjg74.t2	Contig00016:145174-158113	uncharacterized protein LOC112463405, partial [Temnothorax curvispinosus]	sp|B5YDT0|SYDND_DICT6 Aspartate--tRNA(Asp/Asn) ligase OS=Dictyoglomus thermophilum (strain ATCC 35947 / DSM 3960 / H-6-12) OX=309799 GN=aspS PE=3 SV=1	PF03564:Protein of unknown function (DUF1759)|PF05585:Putative peptidase (DUF1758)
CMONTjg76.t1	Contig00016:165020-165854	PREDICTED: RNA-directed DNA polymerase from mobile element jockey-like, partial [Bemisia tabaci]	sp|Q9BH05|THNS1_MACFA Threonine synthase-like 1 OS=Macaca fascicularis OX=9541 GN=THNSL1 PE=2 SV=1
CMONTjg69.t1	Contig00016:45089-45379	PREDICTED: RNA-directed DNA polymerase from mobile element jockey-like [Papilio machaon]	sp|Q08498|YO082_YEAST Putative uncharacterized protein YOR082C OS=Saccharomyces cerevisiae (strain ATCC 204508 / S288c) OX=559292 GN=YOR082C PE=5 SV=1
CMONTjg73.t1	Contig00016:140351-141076	hypothetical protein ALC57_13141 [Trachymyrmex cornetzi]	sp|O71155|CAPSD_DSDNV Capsid protein VP1 OS=Diatraea saccharalis densovirus OX=72003 GN=VP PE=3 SV=1
CMONTjg73.t2	Contig00016:140351-141076	hypothetical protein ALC60_06445 [Trachymyrmex zeteki]
CMONTjg68.t1	Contig00016:13831-14325	uncharacterized protein K02A2.6-like, partial [Anoplophora glabripennis]	sp|Q9NXW2|DJB12_HUMAN DnaJ homolog subfamily B member 12 OS=Homo sapiens OX=9606 GN=DNAJB12 PE=1 SV=5
CMONTjg72.t1	Contig00016:138538-139653	hypothetical protein ALC57_09543 [Trachymyrmex cornetzi]	sp|C5DT30|GEP7_ZYGRC Genetic interactor of prohibitin 7, mitochondrial OS=Zygosaccharomyces rouxii (strain ATCC 2623 / CBS 732 / NBRC 1130 / NCYC 568 / NRRL Y-229) OX=559307 GN=GEP7 PE=3 SV=1
CMONTjg71.t1	Contig00016:84875-85339	uncharacterized protein K02A2.6-like, partial [Anoplophora glabripennis]	sp|A6VWL7|ADE_MARMS Adenine deaminase OS=Marinomonas sp. (strain MWYL1) OX=400668 GN=Mmwyl1_1922 PE=3 SV=1
CMONTjg75.t1	Contig00016:158602-163513	uncharacterized protein LOC111507814 [Leptinotarsa decemlineata]	sp|O60930|RNH1_HUMAN Ribonuclease H1 OS=Homo sapiens OX=9606 GN=RNASEH1 PE=1 SV=2	PF00075:RNase H
CMONTm1-g9227.t1	Contig00017:442847-443155	hypothetical protein TcasGA2_TC031697 [Tribolium castaneum]	sp|P25026|PRXC_BURPY Non-heme chloroperoxidase OS=Burkholderia pyrrocinia OX=60550 GN=cpo PE=1 SV=3
CMONTjg24901.t1	Contig00017:297559-303544	craniofacial development protein 2-like protein [Lasius niger]	sp|O02751|CFDP2_BOVIN Craniofacial development protein 2 OS=Bos taurus OX=9913 GN=CFDP2 PE=1 SV=2
CMONTjg24894.t1	Contig00017:102730-103089	PREDICTED: dynein heavy chain 7, axonemal isoform X2 [Tribolium castaneum]	sp|Q881X0|GLGB_PSESM 1,4-alpha-glucan branching enzyme GlgB OS=Pseudomonas syringae pv. tomato (strain ATCC BAA-871 / DC3000) OX=223283 GN=glgB PE=3 SV=1		GO:0003008,GO:0003341,GO:0003674,GO:0003774,GO:0003777,GO:0003824,GO:0005488,GO:0005515,GO:0005575,GO:0005622,GO:0005623,GO:0005737,GO:0005856,GO:0005858,GO:0005875,GO:0005929,GO:0005930,GO:0006928,GO:0006996,GO:0007017,GO:0007018,GO:0007600,GO:0007605,GO:0008150,GO:0008569,GO:0009987,GO:0015630,GO:0016043,GO:0016462,GO:0016787,GO:0016817,GO:0016818,GO:0016887,GO:0017111,GO:0022607,GO:0030030,GO:…	ko:K10408	ko05016,map05016
CMONTjg24893.t1	Contig00017:112811-120667	Retrovirus-related Pol polyprotein from transposon 412-like Protein [Tribolium castaneum]	sp|P10394|POL4_DROME Retrovirus-related Pol polyprotein from transposon 412 OS=Drosophila melanogaster OX=7227 GN=POL PE=4 SV=1
CMONTjg24902.t1	Contig00017:377843-380911	craniofacial development protein 2-like, partial [Nilaparvata lugens]	sp|O02751|CFDP2_BOVIN Craniofacial development protein 2 OS=Bos taurus OX=9913 GN=CFDP2 PE=1 SV=2
CMONTjg24898.t1	Contig00017:194927-205685	PREDICTED: uncharacterized protein LOC105384714 [Plutella xylostella]	sp|Q7Z6P3|RAB44_HUMAN Ras-related protein Rab-44 OS=Homo sapiens OX=9606 GN=RAB44 PE=1 SV=4
CMONTjg24895.t1	Contig00017:1483-83349	Dynein heavy chain, cytoplasmic-like Protein [Tribolium castaneum]	sp|Q63170|DYH7_RAT Dynein heavy chain 7, axonemal OS=Rattus norvegicus OX=10116 GN=Dnah7 PE=2 SV=2		GO:0003008,GO:0003341,GO:0003674,GO:0003774,GO:0003777,GO:0003824,GO:0005488,GO:0005515,GO:0005575,GO:0005622,GO:0005623,GO:0005737,GO:0005856,GO:0005858,GO:0005875,GO:0005929,GO:0005930,GO:0006928,GO:0006996,GO:0007017,GO:0007018,GO:0007600,GO:0007605,GO:0008150,GO:0008569,GO:0009987,GO:0015630,GO:0016043,GO:0016462,GO:0016787,GO:0016817,GO:0016818,GO:0016887,GO:0017111,GO:0022607,GO:0030030,GO:…	ko:K10408	ko05016,map05016
CMONTjg24892.t1	Contig00017:98724-99037	hypothetical protein D910_02433 [Dendroctonus ponderosae]	sp|Q09575|YRD6_CAEEL Uncharacterized protein K02A2.6 OS=Caenorhabditis elegans OX=6239 GN=K02A2.6 PE=4 SV=1
CMONTjg24896.t1	Contig00017:125886-162805	elongation factor Ts, mitochondrial [Anoplophora glabripennis]	sp|Q17PI0|EFTS_AEDAE Elongation factor Ts, mitochondrial OS=Aedes aegypti OX=7159 GN=AAEL000331 PE=3 SV=1	PF00889:Elongation factor TS	GO:0003674,GO:0003676,GO:0003723,GO:0003746,GO:0005488,GO:0005575,GO:0005622,GO:0005623,GO:0005737,GO:0005739,GO:0005759,GO:0006412,GO:0006414,GO:0006518,GO:0006807,GO:0008135,GO:0008150,GO:0008152,GO:0009058,GO:0009059,GO:0009987,GO:0010467,GO:0019538,GO:0031974,GO:0032543,GO:0034641,GO:0034645,GO:0043043,GO:0043170,GO:0043226,GO:0043227,GO:0043229,GO:0043231,GO:0043233,GO:0043603,GO:0043604,GO:…	ko:K02357
CMONTjg24899.t1	Contig00017:201914-246409	uncharacterized protein LOC108913164 [Anoplophora glabripennis]	sp|Q9USH0|YJH4_SCHPO Uncharacterized membrane protein P31B10.04 OS=Schizosaccharomyces pombe (strain 972 / ATCC 24843) OX=284812 GN=SPCP31B10.04 PE=3 SV=1
CMONTjg24903.t1	Contig00017:441778-444131	LOW QUALITY PROTEIN: uncharacterized protein LOC111507449 [Leptinotarsa decemlineata]	sp|P16425|Y2R2_DROME Putative 115 kDa protein in type-1 retrotransposable element R1DM OS=Drosophila melanogaster OX=7227 GN=R1A1-element\ORF2 PE=4 SV=1
CMONTjg24897.t1	Contig00017:135476-136276	uncharacterized protein LOC111511097 [Leptinotarsa decemlineata]	sp|Q49419|Y328_MYCGE Uncharacterized protein MG328 OS=Mycoplasma genitalium (strain ATCC 33530 / G-37 / NCTC 10195) OX=243273 GN=MG328 PE=4 SV=1
CMONTjg24900.t1	Contig00017:294336-295254	hypothetical protein X777_06641 [Ooceraea biroi]	sp|O14351|YB45_SCHPO Uncharacterized oxidoreductase C30D10.05c OS=Schizosaccharomyces pombe (strain 972 / ATCC 24843) OX=284812 GN=SPBC30D10.05c PE=3 SV=1
CMONTjg10549.t1	Contig00018:841364-841822	PREDICTED: putative fatty acyl-CoA reductase CG5065 [Aethina tumida]	sp|Q8MS59|WAT_DROME Fatty acyl-CoA reductase wat OS=Drosophila melanogaster OX=7227 GN=wat PE=1 SV=1	PF07993:Male sterility protein	GO:0003674,GO:0003824,GO:0005575,GO:0005622,GO:0005623,GO:0005737,GO:0005777,GO:0006139,GO:0006163,GO:0006637,GO:0006725,GO:0006732,GO:0006753,GO:0006790,GO:0006793,GO:0006796,GO:0006807,GO:0008150,GO:0008152,GO:0009058,GO:0009117,GO:0009150,GO:0009259,GO:0009987,GO:0010025,GO:0010166,GO:0016491,GO:0016620,GO:0016903,GO:0019637,GO:0019693,GO:0033865,GO:0033875,GO:0034032,GO:0034641,GO:0035336,GO:…	ko:K13356	ko00073,ko04146,ko04212,map00073,map04146,map04212
CMONTjg10534.t1	Contig00018:443565-450121	uncharacterized protein LOC110674665 [Aedes aegypti]	sp|P0C9P6|36011_ASFWA Protein MGF 360-11L OS=African swine fever virus (isolate Warthog/Namibia/Wart80/1980) OX=561444 GN=War-031 PE=3 SV=1
CMONTjg10534.t2	Contig00018:443565-450121	uncharacterized protein LOC110674665 [Aedes aegypti]	sp|O05213|AMIE_BACSU N-acetylmuramyl-L-alanine amidase OS=Bacillus subtilis (strain 168) OX=224308 GN=amiE PE=1 SV=3
CMONTjg10531.t1	Contig00018:396178-396531	uncharacterized protein LOC111061277 [Nilaparvata lugens]	sp|B3EIL6|RSMH_CHLL2 Ribosomal RNA small subunit methyltransferase H OS=Chlorobium limicola (strain DSM 245 / NBRC 103803 / 6330) OX=290315 GN=rsmH PE=3 SV=1
CMONTjg10561.t1	Contig00018:1062503-1074966	ubiquitin recognition factor in ER-associated degradation protein 1 isoform X4 [Leptinotarsa decemlineata]	sp|Q9VTF9|UFD1_DROME Ubiquitin fusion degradation protein 1 homolog OS=Drosophila melanogaster OX=7227 GN=Ufd1-like PE=2 SV=1	PF03152:Ubiquitin fusion degradation protein UFD1
CMONTjg10613.t1	Contig00018:1931634-1948378	Ac1147-like protein [Coptotermes formosanus]	sp|Q8K9D2|MUTS_BUCAP DNA mismatch repair protein MutS OS=Buchnera aphidicola subsp. Schizaphis graminum (strain Sg) OX=198804 GN=mutS PE=3 SV=1
CMONTjg10525.t1	Contig00018:202181-202486	uncharacterized protein LOC111515736, partial [Leptinotarsa decemlineata]	sp|P10394|POL4_DROME Retrovirus-related Pol polyprotein from transposon 412 OS=Drosophila melanogaster OX=7227 GN=POL PE=4 SV=1
CMONTjg10602.t1	Contig00018:1767027-1771581	uncharacterized protein LOC111515965 [Leptinotarsa decemlineata]	sp|Q9P7R8|YHV3_SCHPO Uncharacterized protein C211.03 OS=Schizosaccharomyces pombe (strain 972 / ATCC 24843) OX=284812 GN=SPBC211.03c PE=1 SV=1
CMONTjg10602.t2	Contig00018:1767027-1771581	uncharacterized protein LOC111515965 [Leptinotarsa decemlineata]	sp|Q9P7R8|YHV3_SCHPO Uncharacterized protein C211.03 OS=Schizosaccharomyces pombe (strain 972 / ATCC 24843) OX=284812 GN=SPBC211.03c PE=1 SV=1
CMONTjg10602.t3	Contig00018:1767027-1771581	uncharacterized protein LOC111515965 [Leptinotarsa decemlineata]	sp|Q9P7R8|YHV3_SCHPO Uncharacterized protein C211.03 OS=Schizosaccharomyces pombe (strain 972 / ATCC 24843) OX=284812 GN=SPBC211.03c PE=1 SV=1
CMONTjg10602.t4	Contig00018:1767027-1771581	uncharacterized protein LOC111515965 [Leptinotarsa decemlineata]	sp|Q6Q572|YM031_YEAST Putative uncharacterized protein YMR031W-A OS=Saccharomyces cerevisiae (strain ATCC 204508 / S288c) OX=559292 GN=YMR031W-A PE=5 SV=1
CMONTjg10602.t5	Contig00018:1767027-1771581	uncharacterized protein LOC111515965 [Leptinotarsa decemlineata]	sp|Q9P7R8|YHV3_SCHPO Uncharacterized protein C211.03 OS=Schizosaccharomyces pombe (strain 972 / ATCC 24843) OX=284812 GN=SPBC211.03c PE=1 SV=1
CMONTjg10572.t1	Contig00018:1400013-1400261	hypothetical protein B5X24_HaOG206867 [Helicoverpa armigera]	sp|Q3KHE4|CAPP_PSEPF Phosphoenolpyruvate carboxylase OS=Pseudomonas fluorescens (strain Pf0-1) OX=205922 GN=ppc PE=3 SV=1
CMONTjg10579.t1	Contig00018:1526260-1527126	uncharacterized protein LOC111417224 [Onthophagus taurus]	sp|Q587J6|LITD1_MOUSE LINE-1 type transposase domain-containing protein 1 OS=Mus musculus OX=10090 GN=L1td1 PE=2 SV=1
CMONTjg10565.t1	Contig00018:1217404-1218355	PREDICTED: uncharacterized protein LOC105450919 [Wasmannia auropunctata]	sp|O70552|BTG4_MOUSE Protein BTG4 OS=Mus musculus OX=10090 GN=Btg4 PE=1 SV=2
CMONTjg10553.t1	Contig00018:937839-959250	ubiquitin-conjugating enzyme E2 L3 [Anoplophora glabripennis]	sp|P68037|UB2L3_MOUSE Ubiquitin-conjugating enzyme E2 L3 OS=Mus musculus OX=10090 GN=Ube2l3 PE=1 SV=1	PF00179:Ubiquitin-conjugating enzyme	GO:0000209,GO:0003674,GO:0003824,GO:0004842,GO:0006464,GO:0006807,GO:0008150,GO:0008152,GO:0009987,GO:0016567,GO:0016740,GO:0019538,GO:0019787,GO:0032446,GO:0036211,GO:0043170,GO:0043412,GO:0044237,GO:0044238,GO:0044260,GO:0044267,GO:0070647,GO:0071704,GO:0140096,GO:1901564	ko:K04552	ko04120,ko05012,map04120,map05012
CMONTjg10530.t1	Contig00018:384268-384750	hypothetical protein B7P43_G12694, partial [Cryptotermes secundus]	sp|A4YI05|VATA_METS5 V-type ATP synthase alpha chain OS=Metallosphaera sedula (strain ATCC 51363 / DSM 5348 / JCM 9185 / NBRC 15509 / TH2) OX=399549 GN=atpA PE=3 SV=1
CMONTjg10608.t1	Contig00018:1868831-1870465	uncharacterized protein LOC111415684 [Onthophagus taurus]	sp|Q88A79|PQQF_PSESM Coenzyme PQQ synthesis protein F OS=Pseudomonas syringae pv. tomato (strain ATCC BAA-871 / DC3000) OX=223283 GN=pqqF PE=3 SV=1	PF12762:ISXO2-like transposase domain
CMONTm1-g7641.t1	Contig00018:1755289-1755720	hypothetical protein TcasGA2_TC001822 [Tribolium castaneum]	sp|Q7UFH9|SYA_RHOBA Alanine--tRNA ligase OS=Rhodopirellula baltica (strain DSM 10527 / NCIMB 13988 / SH1) OX=243090 GN=alaS PE=3 SV=1
CMONTjg10583.t1	Contig00018:1556696-1568287	uncharacterized protein LOC108913397 [Anoplophora glabripennis]	sp|Q09575|YRD6_CAEEL Uncharacterized protein K02A2.6 OS=Caenorhabditis elegans OX=6239 GN=K02A2.6 PE=4 SV=1	PF05380:Pao retrotransposon peptidase
CMONTjg10583.t2	Contig00018:1556696-1568287	uncharacterized protein LOC108913397 [Anoplophora glabripennis]	sp|Q09575|YRD6_CAEEL Uncharacterized protein K02A2.6 OS=Caenorhabditis elegans OX=6239 GN=K02A2.6 PE=4 SV=1	PF05380:Pao retrotransposon peptidase
CMONTjg10583.t3	Contig00018:1556696-1568287	uncharacterized protein LOC108913397 [Anoplophora glabripennis]	sp|Q02NW3|QUEF_PSEAB NADPH-dependent 7-cyano-7-deazaguanine reductase OS=Pseudomonas aeruginosa (strain UCBPP-PA14) OX=208963 GN=queF PE=3 SV=1	PF05380:Pao retrotransposon peptidase
CMONTjg10583.t4	Contig00018:1556696-1568287	PREDICTED: uncharacterized protein LOC105662854 [Megachile rotundata]	sp|A6V3T3|QUEF_PSEA7 NADPH-dependent 7-cyano-7-deazaguanine reductase OS=Pseudomonas aeruginosa (strain PA7) OX=381754 GN=queF PE=3 SV=1	PF05380:Pao retrotransposon peptidase
CMONTjg10618.t1	Contig00018:1990546-1992409	uncharacterized protein LOC112126835 [Cimex lectularius]	sp|Q6MER7|RS7_PARUW 30S ribosomal protein S7 OS=Protochlamydia amoebophila (strain UWE25) OX=264201 GN=rpsG PE=3 SV=1	PF05585:Putative peptidase (DUF1758)
CMONTjg10618.t2	Contig00018:1990546-1992409	uncharacterized protein LOC112126835 [Cimex lectularius]	sp|Q6MER7|RS7_PARUW 30S ribosomal protein S7 OS=Protochlamydia amoebophila (strain UWE25) OX=264201 GN=rpsG PE=3 SV=1	PF05585:Putative peptidase (DUF1758)
CMONTjg10558.t1	Contig00018:1046158-1052902	ATP-dependent DNA helicase Q5 [Anoplophora glabripennis]	sp|Q8VID5|RECQ5_MOUSE ATP-dependent DNA helicase Q5 OS=Mus musculus OX=10090 GN=Recql5 PE=1 SV=1	PF00270:DEAD/DEAH box helicase	GO:0000070,GO:0000166,GO:0000278,GO:0000280,GO:0000724,GO:0000725,GO:0000726,GO:0000819,GO:0001882,GO:0001883,GO:0003674,GO:0003676,GO:0003677,GO:0003678,GO:0003824,GO:0003924,GO:0004003,GO:0004386,GO:0005488,GO:0005525,GO:0005575,GO:0005622,GO:0005623,GO:0005634,GO:0005694,GO:0005737,GO:0006139,GO:0006259,GO:0006281,GO:0006302,GO:0006310,GO:0006725,GO:0006807,GO:0006950,GO:0006974,GO:0006996,GO:…	ko:K10902
CMONTjg10546.t1	Contig00018:864947-894444	PREDICTED: fatty acyl-CoA reductase 1-like [Dendroctonus ponderosae]	sp|A1ZAI5|FACR1_DROME Putative fatty acyl-CoA reductase CG5065 OS=Drosophila melanogaster OX=7227 GN=CG5065 PE=3 SV=1	PF03015:Male sterility protein	GO:0003674,GO:0003824,GO:0005575,GO:0005622,GO:0005623,GO:0005737,GO:0005777,GO:0006139,GO:0006163,GO:0006637,GO:0006725,GO:0006732,GO:0006753,GO:0006790,GO:0006793,GO:0006796,GO:0006807,GO:0008150,GO:0008152,GO:0009058,GO:0009117,GO:0009150,GO:0009259,GO:0009987,GO:0010025,GO:0010166,GO:0016491,GO:0016620,GO:0016903,GO:0019637,GO:0019693,GO:0033865,GO:0033875,GO:0034032,GO:0034641,GO:0035336,GO:…	ko:K13356	ko00073,ko04146,ko04212,map00073,map04146,map04212
CMONTm1-g7576.t1	Contig00018:583826-584273	PREDICTED: uncharacterized protein K02A2.6-like [Vollenhovia emeryi]	sp|P20825|POL2_DROME Retrovirus-related Pol polyprotein from transposon 297 OS=Drosophila melanogaster OX=7227 GN=pol PE=4 SV=1	PF17917:RNase H-like domain found in reverse transcriptase
CMONTjg10606.t1	Contig00018:1837649-1838987	PREDICTED: uncharacterized protein LOC106130593 [Amyelois transitella]
CMONTjg10606.t2	Contig00018:1837649-1838606	PREDICTED: uncharacterized protein LOC106130593 [Amyelois transitella]
CMONTjg10606.t3	Contig00018:1837649-1837963	PREDICTED: uncharacterized protein LOC106130593 [Amyelois transitella]	sp|B7FSL4|LONM_PHATC Lon protease homolog, mitochondrial OS=Phaeodactylum tricornutum (strain CCAP 1055/1) OX=556484 GN=PHATRDRAFT_18202 PE=3 SV=1
CMONTjg10569.t1	Contig00018:1377574-1377879	uncharacterized protein LOC112603061 [Melanaphis sacchari]	sp|P38512|RL23_THEMA 50S ribosomal protein L23 OS=Thermotoga maritima (strain ATCC 43589 / MSB8 / DSM 3109 / JCM 10099) OX=243274 GN=rplW PE=3 SV=1
CMONTjg10601.t1	Contig00018:1753758-1756119	hypothetical protein TcasGA2_TC010296 [Tribolium castaneum]	sp|A8GPR9|HLYC_RICAH Possible hemolysin C OS=Rickettsia akari (strain Hartford) OX=293614 GN=tlyC PE=3 SV=1	PF03564:Protein of unknown function (DUF1759)
CMONTjg10601.t2	Contig00018:1753758-1754854	PREDICTED: uncharacterized protein LOC107399015 [Tribolium castaneum]	sp|A8GPR9|HLYC_RICAH Possible hemolysin C OS=Rickettsia akari (strain Hartford) OX=293614 GN=tlyC PE=3 SV=1	PF03564:Protein of unknown function (DUF1759)
CMONTjg10592.t1	Contig00018:1681548-1681982
CMONTjg10522.t1	Contig00018:70198-70824	PREDICTED: uncharacterized protein LOC105455741 [Wasmannia auropunctata]	sp|P0CT43|TF28_SCHPO Transposon Tf2-8 polyprotein OS=Schizosaccharomyces pombe (strain 972 / ATCC 24843) OX=284812 GN=Tf2-8 PE=3 SV=1
CMONTjg10589.t1	Contig00018:1645211-1645579	hypothetical protein ALC57_01442 [Trachymyrmex cornetzi]	sp|A3DGS4|SYR_HUNT2 Arginine--tRNA ligase OS=Hungateiclostridium thermocellum (strain ATCC 27405 / DSM 1237 / JCM 9322 / NBRC 103400 / NCIMB 10682 / NRRL B-4536 / VPI 7372) OX=203119 GN=argS PE=3 SV=1
CMONTjg10539.t1	Contig00018:635729-657562	uncharacterized protein LOC111691308 [Anoplophora glabripennis]	sp|A9SCV9|PURA1_PHYPA Adenylosuccinate synthetase 1, chloroplastic OS=Physcomitrella patens subsp. patens OX=3218 GN=PURA1 PE=3 SV=1	PF18701:Family of unknown function (DUF5641)
CMONTjg10582.t1	Contig00018:1568515-1572643	hypothetical protein AMK59_7862 [Oryctes borbonicus]	sp|B0W0S3|EIF3C_CULQU Eukaryotic translation initiation factor 3 subunit C OS=Culex quinquefasciatus OX=7176 GN=eIF3-S8 PE=3 SV=1	PF05470:Eukaryotic translation initiation factor 3 subunit 8 N-terminus	GO:0003674,GO:0003676,GO:0003723,GO:0003743,GO:0005488,GO:0005515,GO:0005575,GO:0005622,GO:0005623,GO:0005737,GO:0005829,GO:0005852,GO:0006412,GO:0006413,GO:0006518,GO:0006807,GO:0008135,GO:0008150,GO:0008152,GO:0009058,GO:0009059,GO:0009987,GO:0010467,GO:0019538,GO:0031369,GO:0032991,GO:0034641,GO:0034645,GO:0043043,GO:0043170,GO:0043603,GO:0043604,GO:0044237,GO:0044238,GO:0044249,GO:0044260,GO:…	ko:K03252	ko03013,map03013
CMONTjg10559.t1	Contig00018:993340-1035685	hypothetical protein D910_12713 [Dendroctonus ponderosae]	sp|O94762|RECQ5_HUMAN ATP-dependent DNA helicase Q5 OS=Homo sapiens OX=9606 GN=RECQL5 PE=1 SV=2	PF16124:RecQ zinc-binding|PF00271:Helicase conserved C-terminal domain	GO:0000070,GO:0000166,GO:0000278,GO:0000280,GO:0000724,GO:0000725,GO:0000726,GO:0000819,GO:0001882,GO:0001883,GO:0003674,GO:0003676,GO:0003677,GO:0003678,GO:0003824,GO:0003924,GO:0004003,GO:0004386,GO:0005488,GO:0005525,GO:0005575,GO:0005622,GO:0005623,GO:0005634,GO:0005694,GO:0005737,GO:0006139,GO:0006259,GO:0006281,GO:0006302,GO:0006310,GO:0006725,GO:0006807,GO:0006950,GO:0006974,GO:0006996,GO:…	ko:K10902
CMONTjg10566.t1	Contig00018:1239821-1240778	PREDICTED: uncharacterized protein LOC105450919 [Wasmannia auropunctata]	sp|B0BBV9|TRPF_CHLTB N-(5'-phosphoribosyl)anthranilate isomerase OS=Chlamydia trachomatis serovar L2b (strain UCH-1/proctitis) OX=471473 GN=trpF PE=3 SV=1
CMONTjg10566.t2	Contig00018:1239821-1240778	PREDICTED: uncharacterized protein LOC105450919 [Wasmannia auropunctata]	sp|B2G532|ADDA_LACRJ ATP-dependent helicase/nuclease subunit A OS=Lactobacillus reuteri (strain JCM 1112) OX=557433 GN=addA PE=3 SV=1
CMONTjg10571.t1	Contig00018:1398622-1399482	uveal autoantigen with coiled-coil domains and ankyrin repeats protein-like [Pseudomyrmex gracilis]	sp|P16424|Y1R1_DROME Uncharacterized 50 kDa protein in type I retrotransposable element R1DM OS=Drosophila melanogaster OX=7227 GN=R1A1-element\ORF1 PE=4 SV=1
CMONTjg10527.t1	Contig00018:208625-209172	PREDICTED: tyrosine-protein kinase PR2 isoform X1 [Drosophila busckii]	sp|Q7ZUX6|DOHH_DANRE Deoxyhypusine hydroxylase OS=Danio rerio OX=7955 GN=dohh PE=2 SV=1
CMONTjg10548.t1	Contig00018:836869-837968	uncharacterized protein LOC108734152 [Agrilus planipennis]	sp|Q6Z7F4|ALFL7_ORYSJ PHD finger protein ALFIN-LIKE 7 OS=Oryza sativa subsp. japonica OX=39947 GN=Os02g0564100 PE=2 SV=1
CMONTjg10548.t2	Contig00018:836869-837968	uncharacterized protein LOC108734152 [Agrilus planipennis]	sp|Q6Z7F4|ALFL7_ORYSJ PHD finger protein ALFIN-LIKE 7 OS=Oryza sativa subsp. japonica OX=39947 GN=Os02g0564100 PE=2 SV=1
CMONTjg10612.t1	Contig00018:1903835-1925957	uncharacterized protein LOC111415684 [Onthophagus taurus]	sp|Q69138|EBNA3_EBVA8 Epstein-Barr nuclear antigen 3 OS=Epstein-Barr virus (strain AG876) OX=82830 GN=EBNA3 PE=3 SV=1
CMONTjg10599.t1	Contig00018:1733736-1734676	PREDICTED: uncharacterized protein LOC108779800 [Cyphomyrmex costatus]	sp|P10394|POL4_DROME Retrovirus-related Pol polyprotein from transposon 412 OS=Drosophila melanogaster OX=7227 GN=POL PE=4 SV=1
CMONTjg10605.t1	Contig00018:1828997-1836967	PREDICTED: putative leucine-rich repeat-containing protein DDB_G0290503 [Rhagoletis zephyria]	sp|P42787|CBPD_DROME Carboxypeptidase D OS=Drosophila melanogaster OX=7227 GN=svr PE=1 SV=2
CMONTjg10543.t1	Contig00018:802780-803243	jerky protein homolog-like [Nilaparvata lugens]	sp|Q4QY64|ATAD5_MOUSE ATPase family AAA domain-containing protein 5 OS=Mus musculus OX=10090 GN=Atad5 PE=1 SV=1
CMONTjg10578.t1	Contig00018:1507916-1508413	PREDICTED: probable RNA-directed DNA polymerase from transposon X-element, partial [Tribolium castaneum]	sp|Q9NBX4|RTXE_DROME Probable RNA-directed DNA polymerase from transposon X-element OS=Drosophila melanogaster OX=7227 GN=X-element\ORF2 PE=3 SV=1	PF14529:Endonuclease-reverse transcriptase
CMONTjg10538.t1	Contig00018:632170-633105	uncharacterized protein LOC111419355 [Onthophagus taurus]	sp|P21331|GAGJ_DROFU Nucleic-acid-binding protein from mobile element jockey OS=Drosophila funebris OX=7221 GN=gag PE=4 SV=1
CMONTjg10526.t1	Contig00018:207703-208194	PREDICTED: E3 SUMO-protein ligase RanBP2 isoform X1 [Drosophila arizonae]	sp|Q4WPP6|MDR2_ASPFU ABC multidrug transporter mdr2 OS=Neosartorya fumigata (strain ATCC MYA-4609 / Af293 / CBS 101355 / FGSC A1100) OX=330879 GN=mdr2 PE=2 SV=1
CMONTjg10586.t1	Contig00018:1615626-1616117	Cytochrome P450 protein, partial [Operophtera brumata]	sp|Q8PVV3|DMRX_METMA Dihydromethanopterin reductase (acceptor) OS=Methanosarcina mazei (strain ATCC BAA-159 / DSM 3647 / Goe1 / Go1 / JCM 11833 / OCM 88) OX=192952 GN=dmrX PE=1 SV=1
CMONTjg10616.t1	Contig00018:1973692-1974523	PREDICTED: LOW QUALITY PROTEIN: uncharacterized protein LOC105736982 [Apis florea]	sp|Q6E6J3|RAD25_ANTLO General transcription and DNA repair factor IIH helicase subunit XPB OS=Antonospora locustae OX=278021 GN=SSL2 PE=3 SV=1
CMONTjg10562.t1	Contig00018:1081784-1091396	flap endonuclease GEN isoform X1 [Leptinotarsa decemlineata]	sp|Q9VRJ0|GEN_DROME Flap endonuclease GEN OS=Drosophila melanogaster OX=7227 GN=Gen PE=1 SV=1		GO:0000217,GO:0000400,GO:0000737,GO:0000738,GO:0003674,GO:0003676,GO:0003677,GO:0003824,GO:0004518,GO:0004519,GO:0004520,GO:0004527,GO:0004529,GO:0004536,GO:0005488,GO:0005575,GO:0005622,GO:0005623,GO:0005634,GO:0005737,GO:0006139,GO:0006259,GO:0006281,GO:0006302,GO:0006308,GO:0006725,GO:0006807,GO:0006950,GO:0006974,GO:0008150,GO:0008152,GO:0008296,GO:0008297,GO:0008309,GO:0008310,GO:0008311,GO:…	ko:K15338
CMONTjg10593.t1	Contig00018:1682091-1692868	hypothetical protein YQE_05992, partial [Dendroctonus ponderosae]	sp|Q95SX7|RTBS_DROME Probable RNA-directed DNA polymerase from transposon BS OS=Drosophila melanogaster OX=7227 GN=RTase PE=2 SV=1
CMONTjg10550.t1	Contig00018:835246-835566	piggyBac transposable element-derived protein 2-like, partial [Lucilia cuprina]	sp|Q79670|ENV_HV1MV Envelope glycoprotein gp160 OS=Human immunodeficiency virus type 1 group O (isolate MVP5180) OX=388816 GN=env PE=3 SV=1
CMONTjg10576.t1	Contig00018:1478736-1496811	PREDICTED: metallophosphoesterase domain-containing protein 1 [Aethina tumida]	sp|Q22306|YW12_CAEEL UPF0046 protein T07D4.2 OS=Caenorhabditis elegans OX=6239 GN=T07D4.2 PE=1 SV=3	PF00149:Calcineurin-like phosphoesterase
CMONTjg10533.t1	Contig00018:442175-442943	hypothetical protein C0J52_28486 [Blattella germanica]	sp|P32029|FD5_DROME Fork head domain-containing protein FD5 OS=Drosophila melanogaster OX=7227 GN=fd96Cb PE=2 SV=2
CMONTjg10611.t1	Contig00018:1901702-1903750	uncharacterized protein LOC111415684 [Onthophagus taurus]	sp|P77998|RP54_XANEU RNA polymerase sigma-54 factor OS=Xanthomonas euvesicatoria OX=456327 GN=rpoN PE=3 SV=1
CMONTjg10563.t1	Contig00018:1101179-1101595	uncharacterized protein LOC111359661 [Spodoptera litura]	sp|B2FQ45|RL3_STRMK 50S ribosomal protein L3 OS=Stenotrophomonas maltophilia (strain K279a) OX=522373 GN=rplC PE=3 SV=1
CMONTjg10600.t1	Contig00018:1734757-1741491	piggyBac transposable element-derived protein 3-like [Leptinotarsa decemlineata]	sp|Q5DTZ0|NYNRI_MOUSE Protein NYNRIN OS=Mus musculus OX=10090 GN=Nynrin PE=2 SV=2
CMONTjg10574.t1	Contig00018:1456858-1462818	zinc finger BED domain-containing protein 4 [Bicyclus anynana]	sp|Q9C720|TMN6_ARATH Transmembrane 9 superfamily member 6 OS=Arabidopsis thaliana OX=3702 GN=TMN6 PE=2 SV=1
CMONTjg10591.t1	Contig00018:1667401-1668591	hypothetical protein TSAR_005064 [Trichomalopsis sarcophagae]	sp|P21329|RTJK_DROFU RNA-directed DNA polymerase from mobile element jockey OS=Drosophila funebris OX=7221 GN=jockey\pol PE=1 SV=1	PF00078:Reverse transcriptase (RNA-dependent DNA polymerase)
CMONTjg10588.t1	Contig00018:1644681-1645067	hypothetical protein RF55_15512 [Lasius niger]	sp|B9JG63|COAA_AGRRK Pantothenate kinase OS=Agrobacterium radiobacter (strain K84 / ATCC BAA-868) OX=311403 GN=coaA PE=3 SV=1
CMONTjg10547.t1	Contig00018:846553-849912	hypothetical protein Ocin01_07233 [Orchesella cincta]	sp|P31970|SYE_SYNP2 Glutamate--tRNA ligase OS=Synechococcus sp. (strain ATCC 27264 / PCC 7002 / PR-6) OX=32049 GN=gltX PE=3 SV=4
CMONTjg10551.t1	Contig00018:914147-916131	tigger transposable element-derived protein 6-like [Spodoptera litura]	sp|B1N057|OBG_LEUCK GTPase Obg OS=Leuconostoc citreum (strain KM20) OX=349519 GN=obg PE=3 SV=2
CMONTjg10541.t1	Contig00018:724364-724726	hypothetical protein D910_02433 [Dendroctonus ponderosae]	sp|O93209|POL_FFV Pro-Pol polyprotein OS=Feline foamy virus OX=53182 GN=pol PE=3 SV=1	PF17921:Integrase zinc binding domain
CMONTjg10554.t1	Contig00018:959718-978049	uncharacterized protein LOC111364281, partial [Spodoptera litura]	sp|O94762|RECQ5_HUMAN ATP-dependent DNA helicase Q5 OS=Homo sapiens OX=9606 GN=RECQL5 PE=1 SV=2
CMONTjg10528.t1	Contig00018:211008-221006	uncharacterized protein LOC108907928 isoform X1 [Anoplophora glabripennis]	sp|Q5RAL3|GRM3_PONAB Metabotropic glutamate receptor 3 OS=Pongo abelii OX=9601 GN=GRM3 PE=2 SV=1	PF00003:7 transmembrane sweet-taste receptor of 3 GCPR	GO:0003674,GO:0004888,GO:0004930,GO:0005575,GO:0005623,GO:0005886,GO:0005887,GO:0007154,GO:0007165,GO:0007166,GO:0007186,GO:0007187,GO:0007188,GO:0007193,GO:0007196,GO:0007215,GO:0007216,GO:0008066,GO:0008150,GO:0009987,GO:0010646,GO:0016020,GO:0016021,GO:0023051,GO:0023052,GO:0031224,GO:0031226,GO:0038023,GO:0042734,GO:0044425,GO:0044456,GO:0044459,GO:0044464,GO:0045202,GO:0050789,GO:0050794,GO:…
CMONTjg10528.t2	Contig00018:211008-221006	uncharacterized protein LOC108907928 isoform X1 [Anoplophora glabripennis]	sp|Q09630|GRM1_CAEEL Probable metabotropic glutamate receptor mgl-1 OS=Caenorhabditis elegans OX=6239 GN=mgl-1 PE=3 SV=1	PF00003:7 transmembrane sweet-taste receptor of 3 GCPR	GO:0003674,GO:0004888,GO:0004930,GO:0005575,GO:0005623,GO:0005886,GO:0005887,GO:0007154,GO:0007165,GO:0007166,GO:0007186,GO:0007187,GO:0007188,GO:0007193,GO:0007196,GO:0007215,GO:0007216,GO:0008066,GO:0008150,GO:0009987,GO:0010646,GO:0016020,GO:0016021,GO:0023051,GO:0023052,GO:0031224,GO:0031226,GO:0038023,GO:0042734,GO:0044425,GO:0044456,GO:0044459,GO:0044464,GO:0045202,GO:0050789,GO:0050794,GO:…
CMONTjg10615.t1	Contig00018:1963534-1964936	hypothetical protein ALC62_13306, partial [Cyphomyrmex costatus]	sp|Q8MJ87|NUB1_BOVIN NEDD8 ultimate buster 1 (Fragment) OS=Bos taurus OX=9913 GN=NUB1 PE=1 SV=1
CMONTjg10544.t1	Contig00018:850396-858319	uncharacterized protein LOC111057507 [Nilaparvata lugens]	sp|P14381|YTX2_XENLA Transposon TX1 uncharacterized 149 kDa protein OS=Xenopus laevis OX=8355 PE=4 SV=1
CMONTjg10577.t1	Contig00018:1499591-1507183	uncharacterized protein LOC108910147 [Anoplophora glabripennis]	sp|Q95SX7|RTBS_DROME Probable RNA-directed DNA polymerase from transposon BS OS=Drosophila melanogaster OX=7227 GN=RTase PE=2 SV=1
CMONTjg10523.t1	Contig00018:70927-78960	hypothetical protein TcasGA2_TC031715 [Tribolium castaneum]	sp|P0CT43|TF28_SCHPO Transposon Tf2-8 polyprotein OS=Schizosaccharomyces pombe (strain 972 / ATCC 24843) OX=284812 GN=Tf2-8 PE=3 SV=1	PF17919:RNase H-like domain found in reverse transcriptase|PF00077:Retroviral aspartyl protease|PF17921:Integrase zinc binding domain
CMONTjg10523.t2	Contig00018:70927-78960	hypothetical protein TcasGA2_TC031715 [Tribolium castaneum]	sp|P0CT43|TF28_SCHPO Transposon Tf2-8 polyprotein OS=Schizosaccharomyces pombe (strain 972 / ATCC 24843) OX=284812 GN=Tf2-8 PE=3 SV=1	PF17919:RNase H-like domain found in reverse transcriptase|PF17921:Integrase zinc binding domain
CMONTjg10570.t1	Contig00018:1395941-1397094	hypothetical protein RP20_CCG004849 [Aedes albopictus]	sp|Q03270|PO12_NASVI Retrovirus-related Pol polyprotein from type-1 retrotransposable element R1 2 (Fragment) OS=Nasonia vitripennis OX=7425 PE=4 SV=1
CMONTjg10598.t1	Contig00018:1728621-1732835	Envelope fusion protein [Habropoda laboriosa]	sp|Q9YMJ7|ENV_NPVLD Envelope fusion protein OS=Lymantria dispar multicapsid nuclear polyhedrosis virus OX=10449 GN=LdOrf-130 PE=3 SV=1	PF12259:Baculovirus F protein
CMONTjg10567.t1	Contig00018:1350772-1361028	uncharacterized protein LOC112466478, partial [Temnothorax curvispinosus]	sp|P36627|BYR3_SCHPO Cellular nucleic acid-binding protein homolog OS=Schizosaccharomyces pombe (strain 972 / ATCC 24843) OX=284812 GN=byr3 PE=4 SV=1	PF05585:Putative peptidase (DUF1758)|PF03564:Protein of unknown function (DUF1759)
CMONTjg10567.t2	Contig00018:1350772-1361028	uncharacterized protein LOC112466478, partial [Temnothorax curvispinosus]	sp|P36627|BYR3_SCHPO Cellular nucleic acid-binding protein homolog OS=Schizosaccharomyces pombe (strain 972 / ATCC 24843) OX=284812 GN=byr3 PE=4 SV=1	PF03564:Protein of unknown function (DUF1759)|PF05585:Putative peptidase (DUF1758)
CMONTjg10604.t1	Contig00018:1803361-1803762	uncharacterized protein LOC108914597 [Anoplophora glabripennis]	sp|P81282|CSPG2_BOVIN Versican core protein OS=Bos taurus OX=9913 GN=VCAN PE=1 SV=2
CMONTjg10581.t1	Contig00018:1528102-1552991	PREDICTED: eukaryotic translation initiation factor 3 subunit C isoform X1 [Nicrophorus vespilloides]	sp|Q17Q06|EIF3C_AEDAE Eukaryotic translation initiation factor 3 subunit C OS=Aedes aegypti OX=7159 GN=eIF3-S8 PE=3 SV=1	PF05470:Eukaryotic translation initiation factor 3 subunit 8 N-terminus	GO:0003674,GO:0003676,GO:0003723,GO:0003743,GO:0005488,GO:0005515,GO:0005575,GO:0005622,GO:0005623,GO:0005737,GO:0005829,GO:0005852,GO:0006412,GO:0006413,GO:0006518,GO:0006807,GO:0008135,GO:0008150,GO:0008152,GO:0009058,GO:0009059,GO:0009987,GO:0010467,GO:0019538,GO:0031369,GO:0032991,GO:0034641,GO:0034645,GO:0043043,GO:0043170,GO:0043603,GO:0043604,GO:0044237,GO:0044238,GO:0044249,GO:0044260,GO:…	ko:K03252	ko03013,map03013
CMONTjg10575.t1	Contig00018:1467667-1477819	PREDICTED: eukaryotic translation initiation factor 3 subunit C isoform X1 [Nicrophorus vespilloides]	sp|Q0ZB76|EIF3C_BOMMO Eukaryotic translation initiation factor 3 subunit C OS=Bombyx mori OX=7091 GN=eIF3-S8 PE=2 SV=1
CMONTjg10555.t1	Contig00018:978325-978705	hypothetical protein TcasGA2_TC001390 [Tribolium castaneum]	sp|Q5BH83|DNLI4_EMENI DNA ligase 4 OS=Emericella nidulans (strain FGSC A4 / ATCC 38163 / CBS 112.46 / NRRL 194 / M139) OX=227321 GN=lig4 PE=3 SV=1
CMONTjg10536.t1	Contig00018:564903-568831	Transposon Ty3-I Gag-Pol polyprotein [Orchesella cincta]	sp|P0CT40|TF29_SCHPO Transposon Tf2-9 polyprotein OS=Schizosaccharomyces pombe (strain 972 / ATCC 24843) OX=284812 GN=Tf2-9 PE=3 SV=1	PF17921:Integrase zinc binding domain|PF17917:RNase H-like domain found in reverse transcriptase
CMONTjg10536.t2	Contig00018:564903-568831	hypothetical protein TcasGA2_TC034535 [Tribolium castaneum]	sp|P04323|POL3_DROME Retrovirus-related Pol polyprotein from transposon 17.6 OS=Drosophila melanogaster OX=7227 GN=pol PE=4 SV=1	PF17921:Integrase zinc binding domain|PF17917:RNase H-like domain found in reverse transcriptase
CMONTjg10596.t1	Contig00018:1704045-1705355	uncharacterized protein LOC111514695 [Leptinotarsa decemlineata]	sp|Q9NBX5|GAGXE_DROME Nucleic-acid-binding protein from transposon X-element OS=Drosophila melanogaster OX=7227 GN=ORF1 PE=4 SV=1
CMONTjg10540.t1	Contig00018:717608-717970	kinesin-like protein KIF17, partial [Diaphorina citri]	sp|Q54MT0|EIF3I_DICDI Eukaryotic translation initiation factor 3 subunit I OS=Dictyostelium discoideum OX=44689 GN=eif3I PE=3 SV=1
CMONTjg10573.t1	Contig00018:1400771-1450512	low-density lipoprotein receptor class A domain-containing protein 3-like [Anoplophora glabripennis]	sp|Q9JI18|LRP1B_MOUSE Low-density lipoprotein receptor-related protein 1B OS=Mus musculus OX=10090 GN=Lrp1b PE=1 SV=1	PF00057:Low-density lipoprotein receptor domain class A
CMONTjg10564.t1	Contig00018:1106973-1107707	flap endonuclease GEN [Anoplophora glabripennis]	sp|Q29FC1|GEN_DROPS Flap endonuclease GEN OS=Drosophila pseudoobscura pseudoobscura OX=46245 GN=Gen PE=3 SV=1	PF18704:Chromatin organization modifier domain 2	GO:0000217,GO:0000400,GO:0000737,GO:0000738,GO:0003674,GO:0003676,GO:0003677,GO:0003824,GO:0004518,GO:0004519,GO:0004520,GO:0004527,GO:0004529,GO:0004536,GO:0005488,GO:0005575,GO:0005622,GO:0005623,GO:0005634,GO:0005737,GO:0006139,GO:0006259,GO:0006281,GO:0006302,GO:0006308,GO:0006725,GO:0006807,GO:0006950,GO:0006974,GO:0008150,GO:0008152,GO:0008296,GO:0008297,GO:0008309,GO:0008310,GO:0008311,GO:…	ko:K15338
CMONTjg10532.t1	Contig00018:422184-422627	PREDICTED: uncharacterized protein LOC108745907 [Trachymyrmex septentrionalis]	sp|Q9ZCF6|NUOG_RICPR NADH-quinone oxidoreductase subunit G OS=Rickettsia prowazekii (strain Madrid E) OX=272947 GN=nuoG PE=3 SV=1
CMONTjg10594.t1	Contig00018:1697187-1697510	DNA-binding protein [Culex pipiens]	sp|Q9VSA3|ACADM_DROME Probable medium-chain specific acyl-CoA dehydrogenase, mitochondrial OS=Drosophila melanogaster OX=7227 GN=CG12262 PE=2 SV=1
CMONTjg10529.t1	Contig00018:351273-352363	hypothetical protein B5X24_HaOG201998 [Helicoverpa armigera]	sp|Q91ZF0|DJC24_MOUSE DnaJ homolog subfamily C member 24 OS=Mus musculus OX=10090 GN=Dnajc24 PE=1 SV=4
CMONTjg10529.t2	Contig00018:351273-363427	hypothetical protein B5X24_HaOG201998 [Helicoverpa armigera]	sp|Q8TDR0|MIPT3_HUMAN TRAF3-interacting protein 1 OS=Homo sapiens OX=9606 GN=TRAF3IP1 PE=1 SV=1	PF14214:Helitron helicase-like domain at N-terminus
CMONTjg10529.t3	Contig00018:351273-363427	hypothetical protein B5X24_HaOG201998 [Helicoverpa armigera]	sp|Q8TDR0|MIPT3_HUMAN TRAF3-interacting protein 1 OS=Homo sapiens OX=9606 GN=TRAF3IP1 PE=1 SV=1	PF14214:Helitron helicase-like domain at N-terminus
CMONTjg10542.t1	Contig00018:730214-732519	uncharacterized protein LOC111042814 [Myzus persicae]	sp|Q9SR02|MED14_ARATH Mediator of RNA polymerase II transcription subunit 14 OS=Arabidopsis thaliana OX=3702 GN=MED14 PE=1 SV=1
CMONTjg10610.t1	Contig00018:1894108-1900404	uncharacterized protein LOC111415684 [Onthophagus taurus]	sp|B4JF25|WRNXO_DROGR Werner Syndrome-like exonuclease OS=Drosophila grimshawi OX=7222 GN=WRNexo PE=3 SV=1
CMONTjg10610.t2	Contig00018:1887751-1900404	uncharacterized protein LOC111415684 [Onthophagus taurus]	sp|B4JF25|WRNXO_DROGR Werner Syndrome-like exonuclease OS=Drosophila grimshawi OX=7222 GN=WRNexo PE=3 SV=1
CMONTjg10610.t3	Contig00018:1887751-1893218	uncharacterized protein LOC111415684 [Onthophagus taurus]	sp|C3N1A2|LEUD_SULIA 3-isopropylmalate dehydratase small subunit OS=Sulfolobus islandicus (strain M.16.27) OX=427318 GN=leuD PE=3 SV=1
CMONTjg10552.t1	Contig00018:934839-936536	PREDICTED: kinesin-like protein subito isoform X1 [Tribolium castaneum]	sp|Q96Q89|KI20B_HUMAN Kinesin-like protein KIF20B OS=Homo sapiens OX=9606 GN=KIF20B PE=1 SV=3	PF00225:Kinesin motor domain	GO:0000003,GO:0000212,GO:0000226,GO:0000278,GO:0000280,GO:0000922,GO:0003674,GO:0003774,GO:0003777,GO:0003824,GO:0005575,GO:0005622,GO:0005623,GO:0005819,GO:0005856,GO:0005871,GO:0005874,GO:0005875,GO:0005876,GO:0006928,GO:0006996,GO:0007010,GO:0007017,GO:0007018,GO:0007049,GO:0007051,GO:0007052,GO:0007059,GO:0007088,GO:0007091,GO:0007140,GO:0007143,GO:0007275,GO:0007276,GO:0007292,GO:0007346,GO:…	ko:K10402
CMONTjg10617.t1	Contig00018:1988451-1989939	uncharacterized protein LOC106665787 [Cimex lectularius]	sp|Q8K298|ANLN_MOUSE Anillin OS=Mus musculus OX=10090 GN=Anln PE=1 SV=2
CMONTjg10603.t1	Contig00018:1798989-1800812	hypothetical protein C0J52_14363 [Blattella germanica]	sp|Q8R104|SIR3_MOUSE NAD-dependent protein deacetylase sirtuin-3 OS=Mus musculus OX=10090 GN=Sirt3 PE=1 SV=2
CMONTjg10590.t1	Contig00018:1650339-1657725	uncharacterized protein LOC111692698 [Anoplophora glabripennis]	sp|P18096|POL_HV2BE Gag-Pol polyprotein OS=Human immunodeficiency virus type 2 subtype A (isolate BEN) OX=11714 GN=gag-pol PE=3 SV=4	PF03732:Retrotransposon gag protein
CMONTjg10585.t1	Contig00018:1606475-1610859	endonuclease-reverse transcriptase [Lasius niger]	sp|Q9F7Q9|ANMK_PRB01 Anhydro-N-acetylmuramic acid kinase OS=Gamma-proteobacterium EBAC31A08 OX=133804 GN=anmK PE=3 SV=1
CMONTjg10537.t1	Contig00018:584482-585447	PREDICTED: uncharacterized protein K02A2.6-like, partial [Vollenhovia emeryi]	sp|Q09575|YRD6_CAEEL Uncharacterized protein K02A2.6 OS=Caenorhabditis elegans OX=6239 GN=K02A2.6 PE=4 SV=1	PF00665:Integrase core domain
CMONTjg10537.t2	Contig00018:583024-585447	PREDICTED: uncharacterized protein K02A2.6-like, partial [Vollenhovia emeryi]	sp|Q09575|YRD6_CAEEL Uncharacterized protein K02A2.6 OS=Caenorhabditis elegans OX=6239 GN=K02A2.6 PE=4 SV=1	PF00665:Integrase core domain
CMONTjg10580.t1	Contig00018:1509660-1525733	PREDICTED: eukaryotic translation initiation factor 3 subunit C [Tribolium castaneum]	sp|B0W0S3|EIF3C_CULQU Eukaryotic translation initiation factor 3 subunit C OS=Culex quinquefasciatus OX=7176 GN=eIF3-S8 PE=3 SV=1	PF05470:Eukaryotic translation initiation factor 3 subunit 8 N-terminus	GO:0003674,GO:0003676,GO:0003723,GO:0003743,GO:0005488,GO:0005515,GO:0005575,GO:0005622,GO:0005623,GO:0005737,GO:0005829,GO:0005852,GO:0006412,GO:0006413,GO:0006518,GO:0006807,GO:0008135,GO:0008150,GO:0008152,GO:0009058,GO:0009059,GO:0009987,GO:0010467,GO:0019538,GO:0031369,GO:0032991,GO:0034641,GO:0034645,GO:0043043,GO:0043170,GO:0043603,GO:0043604,GO:0044237,GO:0044238,GO:0044249,GO:0044260,GO:…	ko:K03252	ko03013,map03013
CMONTjg10587.t1	Contig00018:1623301-1643206	uncharacterized protein LOC112596118 [Melanaphis sacchari]	sp|B2RRL2|JERKL_MOUSE Jerky protein homolog-like OS=Mus musculus OX=10090 GN=Jrkl PE=2 SV=1	PF03184:DDE superfamily endonuclease
CMONTjg10584.t1	Contig00018:1603972-1604395	hypothetical protein ALC57_05129 [Trachymyrmex cornetzi]	sp|Q09277|YPX5_CAEEL Putative uncharacterized protein F40H6.5 OS=Caenorhabditis elegans OX=6239 GN=F40H6.5 PE=4 SV=2
CMONTjg10595.t1	Contig00018:1698042-1702380	RNA-directed DNA polymerase from mobile element jockey-like Protein [Tribolium castaneum]	sp|P21328|RTJK_DROME RNA-directed DNA polymerase from mobile element jockey OS=Drosophila melanogaster OX=7227 GN=pol PE=1 SV=1	PF00078:Reverse transcriptase (RNA-dependent DNA polymerase)
CMONTjg10556.t1	Contig00018:984367-984768	uncharacterized protein LOC111507867, partial [Leptinotarsa decemlineata]	sp|Q09307|YQR2_CAEEL Uncharacterized protein F19C6.2 OS=Caenorhabditis elegans OX=6239 GN=F19C6.2 PE=4 SV=1
CMONTjg10560.t1	Contig00018:1043347-1043652	uncharacterized protein LOC111061857 [Nilaparvata lugens]
CMONTjg10568.t1	Contig00018:1365542-1367485	uncharacterized protein LOC112463405, partial [Temnothorax curvispinosus]	sp|Q9M9F9|ICR4_ARATH Interactor of constitutive active ROPs 4 OS=Arabidopsis thaliana OX=3702 GN=ICR4 PE=1 SV=2	PF05585:Putative peptidase (DUF1758)
CMONTjg10568.t2	Contig00018:1365542-1367485	uncharacterized protein LOC112466478, partial [Temnothorax curvispinosus]	sp|Q9M9F9|ICR4_ARATH Interactor of constitutive active ROPs 4 OS=Arabidopsis thaliana OX=3702 GN=ICR4 PE=1 SV=2	PF05585:Putative peptidase (DUF1758)
CMONTjg10568.t3	Contig00018:1365542-1367485	uncharacterized protein LOC112466478, partial [Temnothorax curvispinosus]	sp|Q9M9F9|ICR4_ARATH Interactor of constitutive active ROPs 4 OS=Arabidopsis thaliana OX=3702 GN=ICR4 PE=1 SV=2	PF05585:Putative peptidase (DUF1758)
CMONTjg10614.t1	Contig00018:1957388-1961546	hypothetical protein B7P43_G17396 [Cryptotermes secundus]	sp|Q9UR07|TF211_SCHPO Transposon Tf2-11 polyprotein OS=Schizosaccharomyces pombe (strain 972 / ATCC 24843) OX=284812 GN=Tf2-11 PE=3 SV=1	PF17917:RNase H-like domain found in reverse transcriptase|PF17921:Integrase zinc binding domain
CMONTjg10614.t2	Contig00018:1957388-1961546	hypothetical protein B7P43_G17396 [Cryptotermes secundus]	sp|Q9UR07|TF211_SCHPO Transposon Tf2-11 polyprotein OS=Schizosaccharomyces pombe (strain 972 / ATCC 24843) OX=284812 GN=Tf2-11 PE=3 SV=1	PF17917:RNase H-like domain found in reverse transcriptase|PF17921:Integrase zinc binding domain
CMONTjg10597.t1	Contig00018:1705530-1724435	putative RNA-directed DNA polymerase from transposon X-element-like Protein [Tribolium castaneum]	sp|Q95SX7|RTBS_DROME Probable RNA-directed DNA polymerase from transposon BS OS=Drosophila melanogaster OX=7227 GN=RTase PE=2 SV=1	PF14529:Endonuclease-reverse transcriptase
CMONTjg10535.t1	Contig00018:564274-564777	pol polyprotein [Glypta fumiferanae]	sp|Q99315|YG31B_YEAST Transposon Ty3-G Gag-Pol polyprotein OS=Saccharomyces cerevisiae (strain ATCC 204508 / S288c) OX=559292 GN=TY3B-G PE=1 SV=3
CMONTjg10607.t1	Contig00018:1855560-1857701	uncharacterized protein LOC112466478, partial [Temnothorax curvispinosus]	sp|P57600|ARGD_BUCAI Acetylornithine/succinyldiaminopimelate aminotransferase OS=Buchnera aphidicola subsp. Acyrthosiphon pisum (strain APS) OX=107806 GN=argD PE=3 SV=1
CMONTjg10607.t2	Contig00018:1855560-1857701	uncharacterized protein LOC112466478, partial [Temnothorax curvispinosus]	sp|P57600|ARGD_BUCAI Acetylornithine/succinyldiaminopimelate aminotransferase OS=Buchnera aphidicola subsp. Acyrthosiphon pisum (strain APS) OX=107806 GN=argD PE=3 SV=1
CMONTjg10557.t1	Contig00018:988803-989180	uncharacterized protein LOC111511097 [Leptinotarsa decemlineata]	sp|P56072|SDHL_HELPY L-serine dehydratase OS=Helicobacter pylori (strain ATCC 700392 / 26695) OX=85962 GN=sdaA PE=3 SV=1
CMONTjg10609.t1	Contig00018:1873579-1886303	uncharacterized protein LOC111415684 [Onthophagus taurus]	sp|B4JF25|WRNXO_DROGR Werner Syndrome-like exonuclease OS=Drosophila grimshawi OX=7222 GN=WRNexo PE=3 SV=1
CMONTjg10524.t1	Contig00018:117596-118795	hypothetical protein ALC57_02986 [Trachymyrmex cornetzi]	sp|P55629|Y4QH_SINFN Putative HTH-type transcriptional regulator y4qH OS=Sinorhizobium fredii (strain NBRC 101917 / NGR234) OX=394 GN=NGR_a01900 PE=3 SV=1	PF18701:Family of unknown function (DUF5641)
CMONTjg10545.t1	Contig00018:823989-833551	putative fatty acyl-CoA reductase CG5065 [Leptinotarsa decemlineata]	sp|A1ZAI5|FACR1_DROME Putative fatty acyl-CoA reductase CG5065 OS=Drosophila melanogaster OX=7227 GN=CG5065 PE=3 SV=1	PF07993:Male sterility protein	GO:0003674,GO:0003824,GO:0005575,GO:0005622,GO:0005623,GO:0005737,GO:0005777,GO:0006139,GO:0006163,GO:0006637,GO:0006725,GO:0006732,GO:0006753,GO:0006790,GO:0006793,GO:0006796,GO:0006807,GO:0008150,GO:0008152,GO:0009058,GO:0009117,GO:0009150,GO:0009259,GO:0009987,GO:0010025,GO:0010166,GO:0016491,GO:0016620,GO:0016903,GO:0019637,GO:0019693,GO:0033865,GO:0033875,GO:0034032,GO:0034641,GO:0035336,GO:…	ko:K13356	ko00073,ko04146,ko04212,map00073,map04146,map04212
CMONTjg25564.t1	Contig00019:1129306-1133174	uncharacterized protein LOC108910147 [Anoplophora glabripennis]	sp|P21330|GAGJ_DROME Nucleic-acid-binding protein from mobile element jockey OS=Drosophila melanogaster OX=7227 GN=gag PE=4 SV=1
CMONTjg25560.t1	Contig00019:1056510-1071634	PREDICTED: LOW QUALITY PROTEIN: alpha-L-fucosidase [Aethina tumida]	sp|C3YWU0|FUCO_BRAFL Alpha-L-fucosidase OS=Branchiostoma floridae OX=7739 GN=BRAFLDRAFT_56888 PE=3 SV=2	PF16757:Alpha-L-fucosidase C-terminal domain|PF01120:Alpha-L-fucosidase
CMONTjg25555.t1	Contig00019:1007597-1007878	hypothetical protein D910_06799 [Dendroctonus ponderosae]	sp|P48988|CENPB_CRIGR Major centromere autoantigen B OS=Cricetulus griseus OX=10029 GN=CENPB PE=3 SV=1
CMONTjg25558.t1	Contig00019:1032844-1033485	uncharacterized protein LOC112689501 [Sipha flava]	sp|P51841|GUC2F_HUMAN Retinal guanylyl cyclase 2 OS=Homo sapiens OX=9606 GN=GUCY2F PE=1 SV=2
CMONTjg25547.t1	Contig00019:774791-790231	PREDICTED: protein tumorous imaginal discs, mitochondrial isoform X3 [Nicrophorus vespilloides]	sp|Q24331|TID_DROVI Protein tumorous imaginal discs, mitochondrial OS=Drosophila virilis OX=7244 GN=l(2)tid PE=2 SV=1	PF00226:DnaJ domain|PF00684:DnaJ central domain|PF01556:DnaJ C terminal domain	GO:0003674,GO:0005102,GO:0005113,GO:0005488,GO:0005515,GO:0005575,GO:0005622,GO:0005623,GO:0005737,GO:0005739,GO:0005829,GO:0006996,GO:0007005,GO:0007154,GO:0007165,GO:0007166,GO:0007224,GO:0008150,GO:0009987,GO:0016043,GO:0023052,GO:0043226,GO:0043227,GO:0043229,GO:0043231,GO:0044424,GO:0044444,GO:0044464,GO:0050789,GO:0050794,GO:0050896,GO:0051716,GO:0065007,GO:0071840	ko:K09504	ko05203,map05203
CMONTjg25539.t1	Contig00019:45992-51741	toll-interacting protein [Agrilus planipennis]	sp|Q9H0E2|TOLIP_HUMAN Toll-interacting protein OS=Homo sapiens OX=9606 GN=TOLLIP PE=1 SV=1	PF00168:C2 domain|PF02845:CUE domain		ko:K05402	ko04620,map04620
CMONTjg25544.t1	Contig00019:471338-471574	uncharacterized protein Dvir_GJ23417, isoform A [Drosophila virilis]	sp|Q8NRX4|PK21A_CORGL Probable polyphosphate kinase PKK2A OS=Corynebacterium glutamicum (strain ATCC 13032 / DSM 20300 / JCM 1318 / LMG 3730 / NCIMB 10025) OX=196627 GN=pkk2A PE=3 SV=1
CMONTjg25568.t1	Contig00019:1196346-1198228	uncharacterized protein LOC112126499 [Cimex lectularius]	sp|P21331|GAGJ_DROFU Nucleic-acid-binding protein from mobile element jockey OS=Drosophila funebris OX=7221 GN=gag PE=4 SV=1
CMONTjg25551.t1	Contig00019:874832-908594	radial spoke head 14 homolog isoform X1 [Leptinotarsa decemlineata]	sp|Q9D3W1|RSP14_MOUSE Radial spoke head 14 homolog OS=Mus musculus OX=10090 GN=Rsph14 PE=2 SV=1	PF02985:HEAT repeat		ko:K18575	ko00565,map00565
CMONTjg25554.t1	Contig00019:1002111-1002374
CMONTjg25565.t1	Contig00019:1136370-1139879	Hermansky-Pudlak syndrome 1 protein [Ooceraea biroi]	sp|O64220|VG26_BPMD2 Minor tail protein Gp26 OS=Mycobacterium phage D29 OX=28369 GN=26 PE=3 SV=3
CMONTjg25543.t1	Contig00019:421745-429792	tigger transposable element-derived protein 6-like [Bicyclus anynana]	sp|P0CA43|VF134_ASFWA Uncharacterized protein G1340L OS=African swine fever virus (isolate Warthog/Namibia/Wart80/1980) OX=561444 GN=War-099 PE=3 SV=1
CMONTjg25557.t1	Contig00019:1034040-1046656	hypothetical protein YQE_04749, partial [Dendroctonus ponderosae]	sp|Q6EJB7|SOX3_DANRE Transcription factor Sox-3 OS=Danio rerio OX=7955 GN=sox3 PE=1 SV=1	PF00505:HMG (high mobility group) box
CMONTjg25561.t1	Contig00019:1078310-1078684	hypothetical protein TcasGA2_TC031263 [Tribolium castaneum]	sp|P04840|VDAC1_YEAST Mitochondrial outer membrane protein porin 1 OS=Saccharomyces cerevisiae (strain ATCC 204508 / S288c) OX=559292 GN=POR1 PE=1 SV=4
CMONTjg25548.t1	Contig00019:820744-836549	PREDICTED: uncharacterized protein LOC664401 [Tribolium castaneum]	sp|Q80WQ4|TRM9B_MOUSE Probable tRNA methyltransferase 9B OS=Mus musculus OX=10090 GN=Trmt9b PE=1 SV=1	PF08241:Methyltransferase domain	GO:0000049,GO:0001510,GO:0002097,GO:0002098,GO:0003674,GO:0003676,GO:0003723,GO:0003824,GO:0005488,GO:0005506,GO:0005575,GO:0005622,GO:0005623,GO:0005634,GO:0005737,GO:0006139,GO:0006396,GO:0006399,GO:0006400,GO:0006725,GO:0006807,GO:0008033,GO:0008150,GO:0008152,GO:0008168,GO:0008173,GO:0008175,GO:0008198,GO:0009451,GO:0009987,GO:0010467,GO:0016070,GO:0016300,GO:0016491,GO:0016705,GO:0016706,GO:…
CMONTjg25548.t2	Contig00019:820744-836549	PREDICTED: uncharacterized protein LOC664401 [Tribolium castaneum]	sp|Q80WQ4|TRM9B_MOUSE Probable tRNA methyltransferase 9B OS=Mus musculus OX=10090 GN=Trmt9b PE=1 SV=1	PF08241:Methyltransferase domain	GO:0000049,GO:0001510,GO:0002097,GO:0002098,GO:0003674,GO:0003676,GO:0003723,GO:0003824,GO:0005488,GO:0005506,GO:0005575,GO:0005622,GO:0005623,GO:0005634,GO:0005737,GO:0006139,GO:0006396,GO:0006399,GO:0006400,GO:0006725,GO:0006807,GO:0008033,GO:0008150,GO:0008152,GO:0008168,GO:0008173,GO:0008175,GO:0008198,GO:0009451,GO:0009987,GO:0010467,GO:0016070,GO:0016300,GO:0016491,GO:0016705,GO:0016706,GO:…
CMONTjg25545.t1	Contig00019:745670-771283	PREDICTED: fasciclin-2 isoform X3 [Tribolium castaneum]	sp|P34082|FAS2_DROME Fasciclin-2 OS=Drosophila melanogaster OX=7227 GN=Fas2 PE=1 SV=1	PF00041:Fibronectin type III domain|PF07679:Immunoglobulin I-set domain|PF13927:Immunoglobulin domain	GO:0000003,GO:0000902,GO:0000904,GO:0001654,GO:0001746,GO:0002009,GO:0002165,GO:0003006,GO:0003008,GO:0003674,GO:0005488,GO:0005515,GO:0005575,GO:0005622,GO:0005623,GO:0005737,GO:0005886,GO:0006928,GO:0006935,GO:0007155,GO:0007156,GO:0007275,GO:0007399,GO:0007409,GO:0007411,GO:0007413,GO:0007417,GO:0007420,GO:0007423,GO:0007424,GO:0007444,GO:0007483,GO:0007484,GO:0007485,GO:0007528,GO:0007548,GO:…	ko:K06491	ko04514,ko05020,map04514,map05020
CMONTjg25550.t1	Contig00019:868813-869268	sugar phosphate exchanger 2-like protein [Lasius niger]	sp|Q6ZPI3|LCOR_MOUSE Ligand-dependent corepressor OS=Mus musculus OX=10090 GN=Lcor PE=2 SV=2
CMONTjg25566.t1	Contig00019:1143375-1159032	PREDICTED: cytochrome P450 4d1 isoform X2 [Drosophila biarmipes]	sp|Q9VYY4|C4G15_DROME Cytochrome P450 4g15 OS=Drosophila melanogaster OX=7227 GN=Cyp4g15 PE=2 SV=1	PF00067:Cytochrome P450
CMONTm1-g2333.t1	Contig00019:1173091-1173405	hypothetical protein TSAR_012790 [Trichomalopsis sarcophagae]	sp|P09030|EX3_ECOLI Exodeoxyribonuclease III OS=Escherichia coli (strain K12) OX=83333 GN=xthA PE=1 SV=4
CMONTjg25562.t1	Contig00019:1091464-1091751	uncharacterized protein LOC111072436 isoform X2 [Drosophila obscura]	sp|P45285|SAPA_HAEIN Peptide transport periplasmic protein SapA OS=Haemophilus influenzae (strain ATCC 51907 / DSM 11121 / KW20 / Rd) OX=71421 GN=sapA PE=3 SV=1
CMONTjg25540.t1	Contig00019:95058-104793	uncharacterized protein LOC111692524 [Anoplophora glabripennis]	sp|Q7ULV7|MNMG_RHOBA tRNA uridine 5-carboxymethylaminomethyl modification enzyme MnmG OS=Rhodopirellula baltica (strain DSM 10527 / NCIMB 13988 / SH1) OX=243090 GN=mnmG PE=3 SV=2
CMONTjg25549.t1	Contig00019:852041-853143	trichohyalin isoform X1 [Ceratitis capitata]	sp|Q86VP1|TAXB1_HUMAN Tax1-binding protein 1 OS=Homo sapiens OX=9606 GN=TAX1BP1 PE=1 SV=2
CMONTjg25553.t1	Contig00019:1002616-1020546	PREDICTED: beta-1,4-mannosyltransferase egh [Tribolium castaneum]	sp|O01346|EGH_DROME Beta-1,4-mannosyltransferase egh OS=Drosophila melanogaster OX=7227 GN=egh PE=2 SV=1	PF13632:Glycosyl transferase family group 2|PF13843:Transposase IS4	GO:0000003,GO:0000030,GO:0000226,GO:0000902,GO:0000904,GO:0001667,GO:0001744,GO:0002009,GO:0002064,GO:0002065,GO:0002066,GO:0003006,GO:0003674,GO:0003824,GO:0005575,GO:0005622,GO:0005623,GO:0005737,GO:0006403,GO:0006629,GO:0006643,GO:0006664,GO:0006665,GO:0006687,GO:0006688,GO:0006807,GO:0006810,GO:0006928,GO:0006935,GO:0006996,GO:0007010,GO:0007017,GO:0007155,GO:0007163,GO:0007275,GO:0007276,GO:…	ko:K02359	ko04320,map04320
CMONTjg25556.t1	Contig00019:1029172-1030034	protein abrupt-like isoform X1 [Anoplophora glabripennis]	sp|P42284|LOLA2_DROME Longitudinals lacking protein, isoforms H/M/V OS=Drosophila melanogaster OX=7227 GN=lola PE=1 SV=2	PF00651:BTB/POZ domain		ko:K09270
CMONTjg25542.t1	Contig00019:252151-252660	hypothetical protein B5X24_HaOG212946 [Helicoverpa armigera]	sp|Q28996|STAR_PIG Steroidogenic acute regulatory protein, mitochondrial OS=Sus scrofa OX=9823 GN=STAR PE=2 SV=2
CMONTjg25567.t1	Contig00019:1171795-1176768	RNA-directed DNA polymerase from mobile element jockey [Papilio machaon]	sp|P21328|RTJK_DROME RNA-directed DNA polymerase from mobile element jockey OS=Drosophila melanogaster OX=7227 GN=pol PE=1 SV=1	PF00078:Reverse transcriptase (RNA-dependent DNA polymerase)
CMONTjg25567.t2	Contig00019:1171795-1176768	PREDICTED: RNA-directed DNA polymerase from mobile element jockey-like isoform X1 [Papilio machaon]	sp|P21328|RTJK_DROME RNA-directed DNA polymerase from mobile element jockey OS=Drosophila melanogaster OX=7227 GN=pol PE=1 SV=1	PF00078:Reverse transcriptase (RNA-dependent DNA polymerase)
CMONTjg25559.t1	Contig00019:1051256-1051635	PREDICTED: mitochondrial inner membrane protease subunit 1 [Neodiprion lecontei]	sp|Q9CQU8|IMP1L_MOUSE Mitochondrial inner membrane protease subunit 1 OS=Mus musculus OX=10090 GN=Immp1l PE=1 SV=1	PF00717:Peptidase S24-like	GO:0005575,GO:0005622,GO:0005623,GO:0005737,GO:0005739,GO:0005740,GO:0005743,GO:0006465,GO:0006508,GO:0006518,GO:0006605,GO:0006626,GO:0006627,GO:0006807,GO:0006810,GO:0006839,GO:0006886,GO:0006996,GO:0007005,GO:0008104,GO:0008150,GO:0008152,GO:0009987,GO:0010467,GO:0015031,GO:0015833,GO:0016020,GO:0016043,GO:0016485,GO:0019538,GO:0019866,GO:0022607,GO:0031090,GO:0031966,GO:0031967,GO:0031975,GO:…	ko:K09647	ko03060,map03060
CMONTjg25563.t1	Contig00019:1093771-1110350	uncharacterized protein LOC112046479 [Bicyclus anynana]	sp|O26154|IDI2_METTH Isopentenyl-diphosphate delta-isomerase OS=Methanothermobacter thermautotrophicus (strain ATCC 29096 / DSM 1053 / JCM 10044 / NBRC 100330 / Delta H) OX=187420 GN=fni PE=3 SV=1
CMONTjg25538.t1	Contig00019:33968-45159	uncharacterized protein LOC111692296, partial [Anoplophora glabripennis]	sp|A8X6H1|EGL4_CAEBR cGMP-dependent protein kinase egl-4 OS=Caenorhabditis briggsae OX=6238 GN=egl-4 PE=3 SV=2
CMONTjg25538.t2	Contig00019:33968-45159	uncharacterized protein LOC111692296, partial [Anoplophora glabripennis]	sp|A8X6H1|EGL4_CAEBR cGMP-dependent protein kinase egl-4 OS=Caenorhabditis briggsae OX=6238 GN=egl-4 PE=3 SV=2
CMONTjg25541.t1	Contig00019:192666-193950	uncharacterized protein LOC112638359 [Camponotus floridanus]	sp|P0CT43|TF28_SCHPO Transposon Tf2-8 polyprotein OS=Schizosaccharomyces pombe (strain 972 / ATCC 24843) OX=284812 GN=Tf2-8 PE=3 SV=1	PF17921:Integrase zinc binding domain
CMONTjg25546.t1	Contig00019:742508-743190	uncharacterized protein LOC111418745 [Onthophagus taurus]	sp|Q96JS3|PGBD1_HUMAN PiggyBac transposable element-derived protein 1 OS=Homo sapiens OX=9606 GN=PGBD1 PE=1 SV=1	PF13843:Transposase IS4
CMONTjg25546.t2	Contig00019:742508-743190	PREDICTED: piggyBac transposable element-derived protein 4-like [Amyelois transitella]	sp|Q9X3X7|TOP1_ZYMMO DNA topoisomerase 1 OS=Zymomonas mobilis subsp. mobilis (strain ATCC 31821 / ZM4 / CP4) OX=264203 GN=topA PE=3 SV=3	PF13843:Transposase IS4
CMONTjg25546.t3	Contig00019:742508-743190	PREDICTED: piggyBac transposable element-derived protein 4-like [Amyelois transitella]	sp|Q96JS3|PGBD1_HUMAN PiggyBac transposable element-derived protein 1 OS=Homo sapiens OX=9606 GN=PGBD1 PE=1 SV=1	PF13843:Transposase IS4
CMONTjg25546.t4	Contig00019:742508-743190	PREDICTED: piggyBac transposable element-derived protein 4-like [Amyelois transitella]	sp|Q96JS3|PGBD1_HUMAN PiggyBac transposable element-derived protein 1 OS=Homo sapiens OX=9606 GN=PGBD1 PE=1 SV=1	PF13843:Transposase IS4
CMONTjg25552.t1	Contig00019:943755-946665	uncharacterized protein LOC111691521 [Anoplophora glabripennis]	sp|O75132|ZBED4_HUMAN Zinc finger BED domain-containing protein 4 OS=Homo sapiens OX=9606 GN=ZBED4 PE=1 SV=2
CMONTjg25552.t2	Contig00019:943669-946665	uncharacterized protein LOC108903167 [Anoplophora glabripennis]	sp|O75132|ZBED4_HUMAN Zinc finger BED domain-containing protein 4 OS=Homo sapiens OX=9606 GN=ZBED4 PE=1 SV=2
CMONTjg23766.t1	Contig00020:2507514-2507846	hypothetical protein TcasGA2_TC032449 [Tribolium castaneum]	sp|Q61089|FZD6_MOUSE Frizzled-6 OS=Mus musculus OX=10090 GN=Fzd6 PE=1 SV=1
CMONTjg23778.t1	Contig00020:2995024-2998013		sp|P47540|SMC_MYCGE Chromosome partition protein Smc OS=Mycoplasma genitalium (strain ATCC 33530 / G-37 / NCTC 10195) OX=243273 GN=smc PE=3 SV=1
CMONTjg23782.t1	Contig00020:3126650-3144708	PREDICTED: phosphatidylinositol-binding clathrin assembly protein LAP isoform X2 [Tribolium castaneum]	sp|Q9VI75|PICAL_DROME Phosphatidylinositol-binding clathrin assembly protein LAP OS=Drosophila melanogaster OX=7227 GN=lap PE=1 SV=3	PF07651:ANTH domain	GO:0003674,GO:0005488,GO:0005515,GO:0005543,GO:0005545,GO:0005575,GO:0005623,GO:0005905,GO:0006810,GO:0006897,GO:0006898,GO:0007154,GO:0007267,GO:0007268,GO:0007270,GO:0008150,GO:0008289,GO:0009314,GO:0009416,GO:0009453,GO:0009605,GO:0009628,GO:0009987,GO:0012505,GO:0016020,GO:0016192,GO:0023052,GO:0030100,GO:0030276,GO:0032879,GO:0035091,GO:0036465,GO:0040011,GO:0042330,GO:0042331,GO:0043167,GO:…	ko:K20044
CMONTjg23728.t1	Contig00020:381707-384367	uncharacterized protein LOC103309978 [Acyrthosiphon pisum]	sp|O15072|ATS3_HUMAN A disintegrin and metalloproteinase with thrombospondin motifs 3 OS=Homo sapiens OX=9606 GN=ADAMTS3 PE=1 SV=4
CMONTjg23752.t1	Contig00020:1808766-1812387	PREDICTED: uncharacterized protein LOC107399214 isoform X2 [Tribolium castaneum]	sp|Q5YUV9|HIS1_NOCFA ATP phosphoribosyltransferase OS=Nocardia farcinica (strain IFM 10152) OX=247156 GN=hisG PE=3 SV=1
CMONTjg23771.t1	Contig00020:2895844-2896640	uncharacterized protein K02A2.6-like [Melanaphis sacchari]	sp|Q09575|YRD6_CAEEL Uncharacterized protein K02A2.6 OS=Caenorhabditis elegans OX=6239 GN=K02A2.6 PE=4 SV=1	PF00665:Integrase core domain
CMONTjg23723.t1	Contig00020:183984-184388	PREDICTED: ell-associated factor Eaf [Drosophila navojoa]	sp|B4J6N6|EAF_DROGR Ell-associated factor Eaf OS=Drosophila grimshawi OX=7222 GN=Eaf PE=3 SV=1
CMONTjg23739.t1	Contig00020:845372-846001	hypothetical protein B5V51_4260 [Heliothis virescens]	sp|Q6P3X8|PGBD2_HUMAN PiggyBac transposable element-derived protein 2 OS=Homo sapiens OX=9606 GN=PGBD2 PE=2 SV=1	PF13843:Transposase IS4
CMONTjg23749.t1	Contig00020:1543932-1544821	PREDICTED: piggyBac transposable element-derived protein 4-like [Amyelois transitella]	sp|Q4UNB5|Y092_RICFE Uncharacterized protein RF_0092 OS=Rickettsia felis (strain ATCC VR-1525 / URRWXCal2) OX=315456 GN=RF_0092 PE=3 SV=1
CMONTjg23762.t1	Contig00020:2326669-2327220	uncharacterized protein LOC111513991 [Leptinotarsa decemlineata]	sp|Q15032|R3HD1_HUMAN R3H domain-containing protein 1 OS=Homo sapiens OX=9606 GN=R3HDM1 PE=1 SV=3
CMONTjg23774.t1	Contig00020:3001479-3002286	splicing factor 3B subunit 3 [Leptinotarsa decemlineata]	sp|Q921M3|SF3B3_MOUSE Splicing factor 3B subunit 3 OS=Mus musculus OX=10090 GN=Sf3b3 PE=1 SV=1	PF10433:Mono-functional DNA-alkylating methyl methanesulfonate N-term	GO:0000375,GO:0000377,GO:0000398,GO:0003674,GO:0003676,GO:0003723,GO:0005488,GO:0005575,GO:0005622,GO:0005623,GO:0005634,GO:0005686,GO:0006139,GO:0006396,GO:0006397,GO:0006725,GO:0006807,GO:0008150,GO:0008152,GO:0008380,GO:0009987,GO:0010467,GO:0016070,GO:0016071,GO:0030532,GO:0032991,GO:0034641,GO:0043170,GO:0043226,GO:0043227,GO:0043229,GO:0043231,GO:0044237,GO:0044238,GO:0044422,GO:0044424,GO:…	ko:K12830	ko03040,map03040
CMONTjg23745.t1	Contig00020:1265797-1268719	uncharacterized protein LOC103512788, partial [Diaphorina citri]	sp|A0A089FSA4|PRLS_FUNXX Hybrid PKS-NRPS synthetase prlS OS=Fungal sp. (strain NRRL 50135) OX=1547289 GN=prlS PE=3 SV=1
CMONTjg23735.t1	Contig00020:807531-807908	uncharacterized protein LOC111513991 [Leptinotarsa decemlineata]	sp|Q96DM1|PGBD4_HUMAN PiggyBac transposable element-derived protein 4 OS=Homo sapiens OX=9606 GN=PGBD4 PE=2 SV=3	PF13843:Transposase IS4
CMONTjg23753.t1	Contig00020:1848851-1849138	hypothetical protein X777_07706 [Ooceraea biroi]	sp|A0A0M3KKZ0|GTF3_STRA6 Glucosyltransferase 3 OS=Streptococcus agalactiae serotype III (strain COH1) OX=342616 GN=gtf3 PE=1 SV=2
CMONTjg23722.t1	Contig00020:142952-143398		sp|Q5JLY8|GOGA5_ORYSJ Golgin-84 OS=Oryza sativa subsp. japonica OX=39947 GN=Os01g0744400 PE=2 SV=1
CMONTjg23746.t1	Contig00020:1330041-1344167	PREDICTED: LOW QUALITY PROTEIN: uncharacterized protein LOC105679573, partial [Linepithema humile]	sp|P0C423|LEP4_AERSA Type 4 prepilin-like proteins leader peptide-processing enzyme OS=Aeromonas salmonicida OX=645 GN=tapD PE=3 SV=1		GO:0003674,GO:0003824,GO:0005575,GO:0005622,GO:0005623,GO:0005737,GO:0005783,GO:0005789,GO:0006464,GO:0006497,GO:0006505,GO:0006506,GO:0006629,GO:0006643,GO:0006644,GO:0006650,GO:0006661,GO:0006664,GO:0006793,GO:0006796,GO:0006807,GO:0008150,GO:0008152,GO:0008610,GO:0008654,GO:0009058,GO:0009059,GO:0009247,GO:0009987,GO:0012505,GO:0016020,GO:0016021,GO:0016254,GO:0016740,GO:0016772,GO:0016780,GO:…	ko:K05310	ko00563,map00563
CMONTjg23746.t2	Contig00020:1330041-1344167	PREDICTED: uncharacterized protein LOC108576153 [Habropoda laboriosa]	sp|P0C423|LEP4_AERSA Type 4 prepilin-like proteins leader peptide-processing enzyme OS=Aeromonas salmonicida OX=645 GN=tapD PE=3 SV=1		GO:0003674,GO:0003824,GO:0005575,GO:0005622,GO:0005623,GO:0005737,GO:0005783,GO:0005789,GO:0006464,GO:0006497,GO:0006505,GO:0006506,GO:0006629,GO:0006643,GO:0006644,GO:0006650,GO:0006661,GO:0006664,GO:0006793,GO:0006796,GO:0006807,GO:0008150,GO:0008152,GO:0008610,GO:0008654,GO:0009058,GO:0009059,GO:0009247,GO:0009987,GO:0012505,GO:0016020,GO:0016021,GO:0016254,GO:0016740,GO:0016772,GO:0016780,GO:…	ko:K05310	ko00563,map00563
CMONTjg23769.t1	Contig00020:2586611-2665640	PREDICTED: uncharacterized protein LOC103312734 [Tribolium castaneum]	sp|Q8BLS7|SWAHA_MOUSE Ankyrin repeat domain-containing protein SOWAHA OS=Mus musculus OX=10090 GN=Sowaha PE=1 SV=2
CMONTjg23769.t2	Contig00020:2586611-2665640	PREDICTED: uncharacterized protein LOC103312734 [Tribolium castaneum]	sp|Q8BLS7|SWAHA_MOUSE Ankyrin repeat domain-containing protein SOWAHA OS=Mus musculus OX=10090 GN=Sowaha PE=1 SV=2
CMONTjg23779.t1	Contig00020:2998944-2999357	uncharacterized protein LOC111692360 [Anoplophora glabripennis]	sp|Q8VCC8|RPGF3_MOUSE Rap guanine nucleotide exchange factor 3 OS=Mus musculus OX=10090 GN=Rapgef3 PE=1 SV=2
CMONTjg23785.t1	Contig00020:3144908-3159600	PREDICTED: phosphatidylinositol-binding clathrin assembly protein LAP isoform X1 [Tribolium castaneum]	sp|Q9VI75|PICAL_DROME Phosphatidylinositol-binding clathrin assembly protein LAP OS=Drosophila melanogaster OX=7227 GN=lap PE=1 SV=3		GO:0003674,GO:0005488,GO:0005515,GO:0005543,GO:0005545,GO:0005575,GO:0005623,GO:0005905,GO:0006810,GO:0006897,GO:0006898,GO:0007154,GO:0007267,GO:0007268,GO:0007270,GO:0008150,GO:0008289,GO:0009314,GO:0009416,GO:0009453,GO:0009605,GO:0009628,GO:0009987,GO:0012505,GO:0016020,GO:0016192,GO:0023052,GO:0030100,GO:0030276,GO:0032879,GO:0035091,GO:0036465,GO:0040011,GO:0042330,GO:0042331,GO:0043167,GO:…	ko:K20044
CMONTjg23740.t1	Contig00020:905725-906366	uncharacterized protein LOC110374959 [Helicoverpa armigera]	sp|Q0J7J7|CAF2M_ORYSJ CRS2-associated factor 2, mitochondrial OS=Oryza sativa subsp. japonica OX=39947 GN=Os08g0188000 PE=2 SV=2
CMONTjg23738.t1	Contig00020:840900-841271	pol polyprotein [Glypta fumiferanae]	sp|Q5L6K4|GLGB_CHLAB 1,4-alpha-glucan branching enzyme GlgB OS=Chlamydia abortus (strain DSM 27085 / S26/3) OX=218497 GN=glgB PE=3 SV=1
CMONTjg23758.t1	Contig00020:2061671-2062438	uncharacterized protein LOC112467233 [Temnothorax curvispinosus]	sp|P14381|YTX2_XENLA Transposon TX1 uncharacterized 149 kDa protein OS=Xenopus laevis OX=8355 PE=4 SV=1
CMONTjg23776.t1	Contig00020:3004597-3005570	uncharacterized protein LOC111351351 [Spodoptera litura]	sp|P32232|CBS_RAT Cystathionine beta-synthase OS=Rattus norvegicus OX=10116 GN=Cbs PE=1 SV=3
CMONTjg23757.t1	Contig00020:2050500-2051045	uncharacterized protein LOC111001920 [Pieris rapae]	sp|Q8BZH4|POGZ_MOUSE Pogo transposable element with ZNF domain OS=Mus musculus OX=10090 GN=Pogz PE=1 SV=2	PF03184:DDE superfamily endonuclease
CMONTjg23734.t1	Contig00020:793609-793947	Gag-Pol polyprotein [Folsomia candida]	sp|Q8N328|PGBD3_HUMAN PiggyBac transposable element-derived protein 3 OS=Homo sapiens OX=9606 GN=PGBD3 PE=1 SV=3
CMONTjg23765.t1	Contig00020:2325458-2325745	uncharacterized protein LOC112592035 [Melanaphis sacchari]
CMONTjg23742.t1	Contig00020:990627-991443	PREDICTED: uncharacterized protein LOC109546127 [Dendroctonus ponderosae]	sp|P0DTA6|D13_FOWPV Scaffold protein OS=Fowlpox virus OX=10261 GN=FPV050 PE=3 SV=1
CMONTjg23775.t1	Contig00020:2987554-2989235	PREDICTED: LOW QUALITY PROTEIN: splicing factor 3B subunit 3-like [Aethina tumida]	sp|Q9W0M7|SF3B3_DROME Splicing factor 3B subunit 3 OS=Drosophila melanogaster OX=7227 GN=Sf3b3 PE=1 SV=2	PF10433:Mono-functional DNA-alkylating methyl methanesulfonate N-term	GO:0000375,GO:0000377,GO:0000398,GO:0003674,GO:0003676,GO:0003723,GO:0005488,GO:0005575,GO:0005622,GO:0005623,GO:0005634,GO:0005686,GO:0006139,GO:0006396,GO:0006397,GO:0006725,GO:0006807,GO:0008150,GO:0008152,GO:0008380,GO:0009987,GO:0010467,GO:0016070,GO:0016071,GO:0030532,GO:0032991,GO:0034641,GO:0043170,GO:0043226,GO:0043227,GO:0043229,GO:0043231,GO:0044237,GO:0044238,GO:0044422,GO:0044424,GO:…	ko:K12830	ko03040,map03040
CMONTjg23775.t2	Contig00020:2987554-2989235	PREDICTED: LOW QUALITY PROTEIN: splicing factor 3B subunit 3-like [Aethina tumida]	sp|Q9W0M7|SF3B3_DROME Splicing factor 3B subunit 3 OS=Drosophila melanogaster OX=7227 GN=Sf3b3 PE=1 SV=2	PF10433:Mono-functional DNA-alkylating methyl methanesulfonate N-term	GO:0000375,GO:0000377,GO:0000398,GO:0003674,GO:0003676,GO:0003723,GO:0005488,GO:0005575,GO:0005622,GO:0005623,GO:0005634,GO:0005686,GO:0006139,GO:0006396,GO:0006397,GO:0006725,GO:0006807,GO:0008150,GO:0008152,GO:0008380,GO:0009987,GO:0010467,GO:0016070,GO:0016071,GO:0030532,GO:0032991,GO:0034641,GO:0043170,GO:0043226,GO:0043227,GO:0043229,GO:0043231,GO:0044237,GO:0044238,GO:0044422,GO:0044424,GO:…	ko:K12830	ko03040,map03040
CMONTjg23754.t1	Contig00020:1854968-1855439	PREDICTED: tigger transposable element-derived protein 1-like [Dufourea novaeangliae]	sp|Q96MW7|TIGD1_HUMAN Tigger transposable element-derived protein 1 OS=Homo sapiens OX=9606 GN=TIGD1 PE=1 SV=1
CMONTjg23729.t1	Contig00020:513003-514630	uncharacterized protein LOC108913690, partial [Anoplophora glabripennis]	sp|P86687|HUGA_POLPI Hyaluronidase (Fragment) OS=Polybia paulista OX=291283 PE=1 SV=1	PF14214:Helitron helicase-like domain at N-terminus
CMONTjg23730.t1	Contig00020:553462-553827		sp|Q4FZU3|NSRP1_RAT Nuclear speckle splicing regulatory protein 1 OS=Rattus norvegicus OX=10116 GN=Nsrp1 PE=1 SV=1
CMONTjg23772.t1	Contig00020:2911010-2970149	ankyrin repeat domain-containing protein SOWAHC-like, partial [Anoplophora glabripennis]	sp|Q8C0J6|SWAHC_MOUSE Ankyrin repeat domain-containing protein SOWAHC OS=Mus musculus OX=10090 GN=Sowahc PE=1 SV=2	PF12796:Ankyrin repeats (3 copies)
CMONTjg23761.t1	Contig00020:2201764-2208225	PREDICTED: homeobox protein unc-4 [Drosophila suzukii]
CMONTjg23773.t1	Contig00020:2984330-2984912	myosin regulatory light chain sqh [Leptinotarsa decemlineata]	sp|P40423|SQH_DROME Myosin regulatory light chain sqh OS=Drosophila melanogaster OX=7227 GN=sqh PE=1 SV=1	PF00036:EF hand	GO:0000003,GO:0000278,GO:0000281,GO:0000902,GO:0000904,GO:0000910,GO:0001667,GO:0001700,GO:0001736,GO:0001738,GO:0001894,GO:0002009,GO:0002064,GO:0002065,GO:0002066,GO:0002165,GO:0003002,GO:0003006,GO:0003381,GO:0003382,GO:0003383,GO:0003384,GO:0003674,GO:0005488,GO:0005515,GO:0005575,GO:0005576,GO:0005622,GO:0005623,GO:0005737,GO:0005819,GO:0005856,GO:0005886,GO:0005911,GO:0005912,GO:0005938,GO:…	ko:K12757	ko04510,ko04530,ko04611,ko04670,ko04810,map04510,map04530,map04611,map04670,map04810
CMONTjg23725.t1	Contig00020:193509-217798	N-acetylgalactosamine kinase [Leptinotarsa decemlineata]	sp|Q68FH4|GALK2_MOUSE N-acetylgalactosamine kinase OS=Mus musculus OX=10090 GN=Galk2 PE=1 SV=1	PF08544:GHMP kinases C terminal	GO:0003674,GO:0003824,GO:0004335,GO:0005575,GO:0005576,GO:0005615,GO:0005622,GO:0005623,GO:0005737,GO:0005975,GO:0005996,GO:0006012,GO:0006793,GO:0006796,GO:0008150,GO:0008152,GO:0009987,GO:0016020,GO:0016301,GO:0016310,GO:0016740,GO:0016772,GO:0016773,GO:0019200,GO:0019318,GO:0031982,GO:0043226,GO:0043227,GO:0043230,GO:0044237,GO:0044238,GO:0044262,GO:0044281,GO:0044421,GO:0044424,GO:0044464,GO:…	ko:K18674
CMONTjg23759.t1	Contig00020:2099916-2100431	PREDICTED: restin homolog isoform X3 [Stomoxys calcitrans]	sp|P0C6P7|FEM1B_RAT Protein fem-1 homolog B OS=Rattus norvegicus OX=10116 GN=Fem1b PE=1 SV=1
CMONTjg23747.t1	Contig00020:1355688-1357802	PREDICTED: uncharacterized protein LOC106693415 [Microplitis demolitor]	sp|P40568|DSN1_YEAST Kinetochore-associated protein DSN1 OS=Saccharomyces cerevisiae (strain ATCC 204508 / S288c) OX=559292 GN=DSN1 PE=1 SV=1
CMONTjg23741.t1	Contig00020:969197-969688	hypothetical protein B7P43_G16878 [Cryptotermes secundus]	sp|Q6ZP82|CC141_HUMAN Coiled-coil domain-containing protein 141 OS=Homo sapiens OX=9606 GN=CCDC141 PE=1 SV=2
CMONTjg23768.t1	Contig00020:2560268-2561837	PREDICTED: RNA-directed DNA polymerase from mobile element jockey-like [Plutella xylostella]	sp|Q6MIK8|COAE_BDEBA Dephospho-CoA kinase OS=Bdellovibrio bacteriovorus (strain ATCC 15356 / DSM 50701 / NCIB 9529 / HD100) OX=264462 GN=coaE PE=3 SV=1
CMONTjg23784.t1	Contig00020:3072677-3073156	hypothetical protein TSAR_006414 [Trichomalopsis sarcophagae]	sp|Q95216|HLTF_RABIT Helicase-like transcription factor OS=Oryctolagus cuniculus OX=9986 GN=HLTF PE=1 SV=1
CMONTjg23750.t1	Contig00020:1795458-1795814	piggyBac transposable element-derived protein 4-like, partial [Leptinotarsa decemlineata]	sp|Q978S3|AROA_THEVO 3-phosphoshikimate 1-carboxyvinyltransferase OS=Thermoplasma volcanium (strain ATCC 51530 / DSM 4299 / JCM 9571 / NBRC 15438 / GSS1) OX=273116 GN=aroA PE=3 SV=1
CMONTjg23755.t1	Contig00020:1898772-1981294	PREDICTED: homeobox protein caupolican [Aethina tumida]	sp|Q24248|ARA_DROME Homeobox protein araucan OS=Drosophila melanogaster OX=7227 GN=ara PE=1 SV=2	PF05920:Homeobox KN domain
CMONTjg23743.t1	Contig00020:1001596-1002051	PREDICTED: uncharacterized protein LOC109030445 [Bemisia tabaci]	sp|P87136|YDM5_SCHPO Uncharacterized protein C57A7.05 OS=Schizosaccharomyces pombe (strain 972 / ATCC 24843) OX=284812 GN=SPAC57A7.05 PE=4 SV=1
CMONTjg23781.t1	Contig00020:3026693-3028848	uncharacterized protein LOC112454162 [Temnothorax curvispinosus]	sp|Q7M3K2|PELET_DROME Transposable element P transposase OS=Drosophila melanogaster OX=7227 GN=T PE=1 SV=2	PF12017:Transposase protein
CMONTjg23737.t1	Contig00020:840048-840410	PREDICTED: uncharacterized protein LOC105393465 [Plutella xylostella]	sp|Q7UVG2|XYLA_RHOBA Xylose isomerase OS=Rhodopirellula baltica (strain DSM 10527 / NCIMB 13988 / SH1) OX=243090 GN=xylA PE=3 SV=2
CMONTjg23733.t1	Contig00020:791020-793272	polyprotein [Antheraea mylitta]
CMONTjg23733.t2	Contig00020:791020-793091	uncharacterized protein LOC111510935 [Leptinotarsa decemlineata]
CMONTjg23764.t1	Contig00020:2354665-2368484	PREDICTED: homeobox protein araucan isoform X3 [Tribolium castaneum]	sp|Q24248|ARA_DROME Homeobox protein araucan OS=Drosophila melanogaster OX=7227 GN=ara PE=1 SV=2
CMONTjg23767.t1	Contig00020:2539427-2539764	PREDICTED: WD repeat and FYVE domain-containing protein 3 [Plutella xylostella]	sp|Q5UR06|YR651_MIMIV Uncharacterized protein R651 OS=Acanthamoeba polyphaga mimivirus OX=212035 GN=MIMI_R651 PE=3 SV=1
CMONTjg23726.t1	Contig00020:219084-219419	PREDICTED: uncharacterized protein LOC103570404 isoform X1 [Microplitis demolitor]	sp|O67373|MURC_AQUAE UDP-N-acetylmuramate--L-alanine ligase OS=Aquifex aeolicus (strain VF5) OX=224324 GN=murC PE=3 SV=1	PF09588:YqaJ-like viral recombinase domain
CMONTjg23783.t1	Contig00020:3093671-3105363	Phosphatidylinositol-binding clathrin assembly protein LAP [Blattella germanica]	sp|Q9VI75|PICAL_DROME Phosphatidylinositol-binding clathrin assembly protein LAP OS=Drosophila melanogaster OX=7227 GN=lap PE=1 SV=3	PF07651:ANTH domain	GO:0003674,GO:0005488,GO:0005515,GO:0005543,GO:0005545,GO:0005575,GO:0005623,GO:0005905,GO:0006810,GO:0006897,GO:0006898,GO:0007154,GO:0007267,GO:0007268,GO:0007270,GO:0008150,GO:0008289,GO:0009314,GO:0009416,GO:0009453,GO:0009605,GO:0009628,GO:0009987,GO:0012505,GO:0016020,GO:0016192,GO:0023052,GO:0030100,GO:0030276,GO:0032879,GO:0035091,GO:0036465,GO:0040011,GO:0042330,GO:0042331,GO:0043167,GO:…	ko:K20044
CMONTjg23731.t1	Contig00020:559937-624177	N-acetylgalactosamine kinase [Leptinotarsa decemlineata]	sp|Q01415|GALK2_HUMAN N-acetylgalactosamine kinase OS=Homo sapiens OX=9606 GN=GALK2 PE=1 SV=1	PF10509:Galactokinase galactose-binding signature|PF00288:GHMP kinases N terminal domain	GO:0003674,GO:0003824,GO:0004335,GO:0005575,GO:0005576,GO:0005615,GO:0005622,GO:0005623,GO:0005737,GO:0005975,GO:0005996,GO:0006012,GO:0006793,GO:0006796,GO:0008150,GO:0008152,GO:0009987,GO:0016020,GO:0016301,GO:0016310,GO:0016740,GO:0016772,GO:0016773,GO:0019200,GO:0019318,GO:0031982,GO:0043226,GO:0043227,GO:0043230,GO:0044237,GO:0044238,GO:0044262,GO:0044281,GO:0044421,GO:0044424,GO:0044464,GO:…	ko:K18674
CMONTjg23760.t1	Contig00020:2194677-2197051	uncharacterized protein LOC111358362 [Spodoptera litura]	sp|Q5XEM9|ALFL5_ARATH PHD finger protein ALFIN-LIKE 5 OS=Arabidopsis thaliana OX=3702 GN=AL5 PE=2 SV=1
CMONTjg23760.t2	Contig00020:2194677-2197051	uncharacterized protein LOC111358362 [Spodoptera litura]	sp|Q5XEM9|ALFL5_ARATH PHD finger protein ALFIN-LIKE 5 OS=Arabidopsis thaliana OX=3702 GN=AL5 PE=2 SV=1
CMONTjg23770.t1	Contig00020:2756463-2757570	jerky protein homolog-like [Pieris rapae]	sp|Q0VBL1|TIGD2_MOUSE Tigger transposable element-derived protein 2 OS=Mus musculus OX=10090 GN=Tigd2 PE=2 SV=1
CMONTjg23763.t1	Contig00020:2293986-2317875	PREDICTED: homeobox protein araucan-like isoform X2 [Dendroctonus ponderosae]	sp|P54269|CAUP_DROME Homeobox protein caupolican OS=Drosophila melanogaster OX=7227 GN=caup PE=2 SV=2	PF05920:Homeobox KN domain
CMONTjg23748.t1	Contig00020:1407472-1408700	zinc finger mym-type protein 1-like protein [Lasius niger]	sp|Q5SVZ6|ZMYM1_HUMAN Zinc finger MYM-type protein 1 OS=Homo sapiens OX=9606 GN=ZMYM1 PE=1 SV=1	PF14291:Domain of unknown function (DUF4371)
CMONTjg23748.t2	Contig00020:1407857-1408700	zinc finger mym-type protein 1-like protein [Lasius niger]	sp|Q5SVZ6|ZMYM1_HUMAN Zinc finger MYM-type protein 1 OS=Homo sapiens OX=9606 GN=ZMYM1 PE=1 SV=1	PF14291:Domain of unknown function (DUF4371)
CMONTjg23748.t3	Contig00020:1407857-1408700	zinc finger mym-type protein 1-like protein [Lasius niger]	sp|Q5SVZ6|ZMYM1_HUMAN Zinc finger MYM-type protein 1 OS=Homo sapiens OX=9606 GN=ZMYM1 PE=1 SV=1	PF14291:Domain of unknown function (DUF4371)
CMONTjg23751.t1	Contig00020:1808467-1808728	uncharacterized protein LOC111692030 [Anoplophora glabripennis]	sp|A7E2V4|ZSWM8_HUMAN Zinc finger SWIM domain-containing protein 8 OS=Homo sapiens OX=9606 GN=ZSWIM8 PE=1 SV=1	PF04434:SWIM zinc finger
CMONTjg23727.t1	Contig00020:335340-335633	PREDICTED: uncharacterized protein LOC108598878 [Drosophila busckii]	sp|P41061|CP83_BP186 Uncharacterized 10.4 kDa protein in GpA 5'region OS=Escherichia phage 186 OX=29252 GN=CP83 PE=4 SV=1
CMONTjg23756.t1	Contig00020:2010851-2011988	PREDICTED: piggyBac transposable element-derived protein 3-like [Microplitis demolitor]	sp|Q9SHV7|MD15C_ARATH Probable mediator of RNA polymerase II transcription subunit 15c OS=Arabidopsis thaliana OX=3702 GN=MED15C PE=3 SV=1
CMONTjg23756.t2	Contig00020:2010851-2011988	PREDICTED: piggyBac transposable element-derived protein 3-like [Microplitis demolitor]	sp|P56123|RNR_HELPY Ribonuclease R OS=Helicobacter pylori (strain ATCC 700392 / 26695) OX=85962 GN=rnr PE=3 SV=1
CMONTjg23777.t1	Contig00020:3007710-3015550	PREDICTED: splicing factor 3B subunit 3 isoform X1 [Tribolium castaneum]	sp|Q15393|SF3B3_HUMAN Splicing factor 3B subunit 3 OS=Homo sapiens OX=9606 GN=SF3B3 PE=1 SV=4	PF03178:CPSF A subunit region	GO:0000375,GO:0000377,GO:0000398,GO:0003674,GO:0003676,GO:0003723,GO:0005488,GO:0005575,GO:0005622,GO:0005623,GO:0005634,GO:0005686,GO:0006139,GO:0006396,GO:0006397,GO:0006725,GO:0006807,GO:0008150,GO:0008152,GO:0008380,GO:0009987,GO:0010467,GO:0016070,GO:0016071,GO:0030532,GO:0032991,GO:0034641,GO:0043170,GO:0043226,GO:0043227,GO:0043229,GO:0043231,GO:0044237,GO:0044238,GO:0044422,GO:0044424,GO:…	ko:K12830	ko03040,map03040
CMONTjg23736.t1	Contig00020:820947-823167	uncharacterized protein LOC111358362 [Spodoptera litura]	sp|Q17RP2|TIGD6_HUMAN Tigger transposable element-derived protein 6 OS=Homo sapiens OX=9606 GN=TIGD6 PE=2 SV=2	PF03221:Tc5 transposase DNA-binding domain
CMONTjg23732.t1	Contig00020:681849-688978	uncharacterized protein LOC111052080, partial [Nilaparvata lugens]	sp|Q6AYP3|TTC29_RAT Tetratricopeptide repeat protein 29 OS=Rattus norvegicus OX=10116 GN=Ttc29 PE=1 SV=1
CMONTjg23780.t1	Contig00020:3020392-3021415	PREDICTED: zinc finger protein OZF-like [Bemisia tabaci]	sp|P0C6Y7|PRDM9_RAT Histone-lysine N-methyltransferase PRDM9 OS=Rattus norvegicus OX=10116 GN=Prdm9 PE=3 SV=1	PF00096:Zinc finger, C2H2 type
CMONTjg23744.t1	Contig00020:1263648-1264080	hypothetical protein B7P43_G10883 [Cryptotermes secundus]	sp|O27227|MTRA1_METTH Tetrahydromethanopterin S-methyltransferase subunit A 1 OS=Methanothermobacter thermautotrophicus (strain ATCC 29096 / DSM 1053 / JCM 10044 / NBRC 100330 / Delta H) OX=187420 GN=mtrA1 PE=3 SV=3
CMONTjg23724.t1	Contig00020:218319-218976	PREDICTED: uncharacterized protein LOC103570404 isoform X2 [Microplitis demolitor]	sp|P25455|PIP1_DROME 1-phosphatidylinositol 4,5-bisphosphate phosphodiesterase classes I and II OS=Drosophila melanogaster OX=7227 GN=Plc21C PE=2 SV=3
CMONTjg385.t1	Contig00021:65517-140141	sperm flagellar protein 2-like [Agrilus planipennis]	sp|Q9C093|SPEF2_HUMAN Sperm flagellar protein 2 OS=Homo sapiens OX=9606 GN=SPEF2 PE=1 SV=2
CMONTjg388.t1	Contig00021:208231-208673	PREDICTED: zinc finger BED domain-containing protein 1-like [Amyelois transitella]	sp|Q00416|SEN1_YEAST Helicase SEN1 OS=Saccharomyces cerevisiae (strain ATCC 204508 / S288c) OX=559292 GN=SEN1 PE=1 SV=2
CMONTjg384.t1	Contig00021:53112-55349	uncharacterized protein LOC112905482 [Agrilus planipennis]	sp|P20825|POL2_DROME Retrovirus-related Pol polyprotein from transposon 297 OS=Drosophila melanogaster OX=7227 GN=pol PE=4 SV=1	PF17921:Integrase zinc binding domain|PF00665:Integrase core domain|PF17919:RNase H-like domain found in reverse transcriptase
CMONTjg384.t2	Contig00021:53112-55349	uncharacterized protein LOC112905482 [Agrilus planipennis]	sp|Q9NXP7|GIN1_HUMAN Gypsy retrotransposon integrase-like protein 1 OS=Homo sapiens OX=9606 GN=GIN1 PE=1 SV=3	PF17921:Integrase zinc binding domain|PF00665:Integrase core domain|PF17919:RNase H-like domain found in reverse transcriptase
CMONTjg384.t3	Contig00021:53112-55349	uncharacterized protein LOC112905482 [Agrilus planipennis]	sp|P0CT40|TF29_SCHPO Transposon Tf2-9 polyprotein OS=Schizosaccharomyces pombe (strain 972 / ATCC 24843) OX=284812 GN=Tf2-9 PE=3 SV=1	PF00665:Integrase core domain|PF17919:RNase H-like domain found in reverse transcriptase|PF17921:Integrase zinc binding domain
CMONTjg387.t1	Contig00021:140255-150456	PREDICTED: RNA-directed DNA polymerase from mobile element jockey-like isoform X1 [Amyelois transitella]	sp|Q9NBX4|RTXE_DROME Probable RNA-directed DNA polymerase from transposon X-element OS=Drosophila melanogaster OX=7227 GN=X-element\ORF2 PE=3 SV=1	PF00078:Reverse transcriptase (RNA-dependent DNA polymerase)
CMONTjg383.t1	Contig00021:51748-52506	WW domain-binding protein 11-like [Anoplophora glabripennis]	sp|Q7K1U0|ARC1_DROME Activity-regulated cytoskeleton associated protein 1 OS=Drosophila melanogaster OX=7227 GN=Arc1 PE=1 SV=1		GO:0000902,GO:0000904,GO:0003002,GO:0003008,GO:0003674,GO:0003676,GO:0003723,GO:0003729,GO:0003779,GO:0005488,GO:0005515,GO:0005575,GO:0005576,GO:0005622,GO:0005623,GO:0005737,GO:0005856,GO:0005886,GO:0006403,GO:0006810,GO:0006928,GO:0006996,GO:0007010,GO:0007275,GO:0007389,GO:0007399,GO:0007492,GO:0007610,GO:0007611,GO:0007612,GO:0007613,GO:0007616,GO:0008092,GO:0008150,GO:0009653,GO:0009888,GO:…	ko:K15867	ko05031,map05031
CMONTjg386.t1	Contig00021:177695-189494	sperm flagellar protein 2-like, partial [Leptinotarsa decemlineata]	sp|Q9C093|SPEF2_HUMAN Sperm flagellar protein 2 OS=Homo sapiens OX=9606 GN=SPEF2 PE=1 SV=2
CMONTjg5459.t1	Contig00022:569737-575500	uncharacterized protein LOC111048763 [Nilaparvata lugens]	sp|A1S397|Y645_SHEAM UPF0231 protein Sama_0645 OS=Shewanella amazonensis (strain ATCC BAA-1098 / SB2B) OX=326297 GN=Sama_0645 PE=3 SV=1
CMONTjg5485.t1	Contig00022:1694734-1695308	uncharacterized protein LOC111035376 [Myzus persicae]	sp|B1LAW3|MUTS_THESQ DNA mismatch repair protein MutS OS=Thermotoga sp. (strain RQ2) OX=126740 GN=mutS PE=3 SV=1
CMONTjg5489.t1	Contig00022:1892343-2051810	myosin-I heavy chain [Anoplophora glabripennis]	sp|Q9U1M8|MYOI_DICDI Myosin-I heavy chain OS=Dictyostelium discoideum OX=44689 GN=myoI PE=1 SV=1	PF00063:Myosin head (motor domain)|PF00373:FERM central domain|PF00784:MyTH4 domain|PF00788:Ras association (RalGDS/AF-6) domain|PF00612:IQ calmodulin-binding motif
CMONTjg5527.t1	Contig00022:3651666-3652154	uncharacterized protein LOC108910147 [Anoplophora glabripennis]	sp|P21331|GAGJ_DROFU Nucleic-acid-binding protein from mobile element jockey OS=Drosophila funebris OX=7221 GN=gag PE=4 SV=1
CMONTjg5516.t1	Contig00022:3136823-3137386	Nucleolar protein 4-like Protein [Tribolium castaneum]	sp|P60954|NOL4_MOUSE Nucleolar protein 4 OS=Mus musculus OX=10090 GN=Nol4 PE=2 SV=2
CMONTjg5520.t1	Contig00022:3226699-3292200	PREDICTED: tubulin polyglutamylase TTLL5 isoform X2 [Tribolium castaneum]	sp|Q6EEF3|TTLL5_CHLAE Tubulin polyglutamylase TTLL5 OS=Chlorocebus aethiops OX=9534 GN=TTLL5 PE=2 SV=2	PF03133:Tubulin-tyrosine ligase family	GO:0003674,GO:0003824,GO:0006464,GO:0006807,GO:0008150,GO:0008152,GO:0009987,GO:0016874,GO:0016879,GO:0016881,GO:0018094,GO:0018193,GO:0018200,GO:0018410,GO:0019538,GO:0036211,GO:0043170,GO:0043412,GO:0043687,GO:0044237,GO:0044238,GO:0044260,GO:0044267,GO:0070735,GO:0070739,GO:0070740,GO:0071704,GO:0140096,GO:1901564	ko:K16602
CMONTjg5466.t1	Contig00022:1070894-1071367	uncharacterized protein LOC111045663 [Nilaparvata lugens]	sp|Q85WV5|YCF2_PINKO Protein Ycf2 OS=Pinus koraiensis OX=88728 GN=ycf2 PE=3 SV=3
CMONTjg5530.t1	Contig00022:3748801-3811736	PREDICTED: orexin receptor type 2 isoform X2 [Tribolium castaneum]	sp|P30975|TLR2_DROME Tachykinin-like peptides receptor 99D OS=Drosophila melanogaster OX=7227 GN=TkR99D PE=2 SV=2	PF00001:7 transmembrane receptor (rhodopsin family)		ko:K04239,ko:K08375	ko04080,map04080
CMONTjg5473.t1	Contig00022:1415575-1416285	uncharacterized protein LOC111861650 [Cryptotermes secundus]	sp|B1I734|RECR_STRPI Recombination protein RecR OS=Streptococcus pneumoniae (strain Hungary19A-6) OX=487214 GN=recR PE=3 SV=1
CMONTjg5496.t1	Contig00022:2412551-2431678	hypothetical protein AMK59_7530, partial [Oryctes borbonicus]	sp|Q2M2Z5|KIZ_HUMAN Centrosomal protein kizuna OS=Homo sapiens OX=9606 GN=KIZ PE=1 SV=2
CMONTjg5484.t1	Contig00022:1830866-1873729	synaptotagmin-16 isoform X2 [Anoplophora glabripennis]	sp|Q17RD7|SYT16_HUMAN Synaptotagmin-16 OS=Homo sapiens OX=9606 GN=SYT16 PE=1 SV=2	PF00168:C2 domain	GO:0000149,GO:0003674,GO:0005488,GO:0005509,GO:0005515,GO:0005575,GO:0005623,GO:0005886,GO:0006810,GO:0006906,GO:0006996,GO:0008150,GO:0009987,GO:0016020,GO:0016021,GO:0016043,GO:0016050,GO:0016192,GO:0019905,GO:0030276,GO:0031224,GO:0043167,GO:0043169,GO:0044425,GO:0044464,GO:0046872,GO:0048284,GO:0051179,GO:0051234,GO:0061024,GO:0061025,GO:0071840,GO:0071944,GO:0090174	ko:K19328
CMONTjg5501.t1	Contig00022:2527196-2531791	zinc finger FYVE domain-containing protein 26 homolog [Anoplophora glabripennis]	sp|Q68DK2|ZFY26_HUMAN Zinc finger FYVE domain-containing protein 26 OS=Homo sapiens OX=9606 GN=ZFYVE26 PE=1 SV=3
CMONTjg5506.t1	Contig00022:2584240-2585124	hypothetical protein B5V51_6092 [Heliothis virescens]	sp|P80029|CRC1_HOMGA Crustacyanin-C1 subunit OS=Homarus gammarus OX=6707 PE=1 SV=1
CMONTjg5458.t1	Contig00022:549616-549981	unnamed protein product, partial [Tribolium castaneum]	sp|Q9NBX4|RTXE_DROME Probable RNA-directed DNA polymerase from transposon X-element OS=Drosophila melanogaster OX=7227 GN=X-element\ORF2 PE=3 SV=1	PF00078:Reverse transcriptase (RNA-dependent DNA polymerase)
CMONTjg5482.t1	Contig00022:1617067-1637671	zinc finger protein 208 [Anoplophora glabripennis]	sp|Q9VH70|TOPI_DROME Testis-specific zinc finger protein topi OS=Drosophila melanogaster OX=7227 GN=topi PE=1 SV=1	PF13912:C2H2-type zinc finger|PF00096:Zinc finger, C2H2 type	GO:0000003,GO:0000228,GO:0000280,GO:0000785,GO:0000790,GO:0003674,GO:0005488,GO:0005515,GO:0005575,GO:0005622,GO:0005623,GO:0005634,GO:0005694,GO:0006355,GO:0006996,GO:0007049,GO:0007140,GO:0007276,GO:0007283,GO:0008150,GO:0009889,GO:0009891,GO:0009893,GO:0009987,GO:0010468,GO:0010556,GO:0010557,GO:0010604,GO:0010628,GO:0016043,GO:0019219,GO:0019222,GO:0019953,GO:0022402,GO:0022412,GO:0022414,GO:…
CMONTjg5491.t1	Contig00022:2083146-2164245	PREDICTED: radial spoke head protein 6 homolog A [Aethina tumida]	sp|Q8BYM7|RSH4A_MOUSE Radial spoke head protein 4 homolog A OS=Mus musculus OX=10090 GN=Rsph4a PE=1 SV=2	PF04712:Radial spokehead-like protein	GO:0003674,GO:0005488,GO:0005515,GO:0005575,GO:0005622,GO:0005623,GO:0005856,GO:0005875,GO:0007017,GO:0008017,GO:0008092,GO:0008150,GO:0009987,GO:0015630,GO:0015631,GO:0032991,GO:0043226,GO:0043228,GO:0043229,GO:0043232,GO:0044422,GO:0044424,GO:0044430,GO:0044446,GO:0044464	ko:K19756
CMONTjg5539.t1	Contig00022:3923818-3931285	molybdopterin synthase catalytic subunit [Anoplophora glabripennis]	sp|B0X1V5|MOC2B_CULQU Molybdopterin synthase catalytic subunit OS=Culex quinquefasciatus OX=7176 GN=Mocs2 PE=3 SV=2	PF02391:MoaE protein	GO:0000123,GO:0003674,GO:0003824,GO:0005575,GO:0005622,GO:0005623,GO:0005634,GO:0005654,GO:0005671,GO:0005694,GO:0005700,GO:0005737,GO:0005829,GO:0006139,GO:0006163,GO:0006325,GO:0006338,GO:0006464,GO:0006473,GO:0006475,GO:0006725,GO:0006732,GO:0006753,GO:0006777,GO:0006793,GO:0006796,GO:0006807,GO:0006996,GO:0008150,GO:0008152,GO:0009058,GO:0009108,GO:0009116,GO:0009117,GO:0009119,GO:0009141,GO:…	ko:K03635	ko00790,ko01100,ko04122,map00790,map01100,map04122
CMONTjg5455.t1	Contig00022:288536-294537	uncharacterized protein LOC112457698, partial [Temnothorax curvispinosus]	sp|O00370|LORF2_HUMAN LINE-1 retrotransposable element ORF2 protein OS=Homo sapiens OX=9606 PE=1 SV=1
CMONTjg5470.t1	Contig00022:1276517-1277041	hypothetical protein C0J52_08337 [Blattella germanica]	sp|Q10126|YSM6_CAEEL Putative uncharacterized transposon-derived protein F52C9.6 OS=Caenorhabditis elegans OX=6239 GN=F52C9.6 PE=5 SV=1
CMONTjg5477.t1	Contig00022:1515328-1551946	probable serine/threonine-protein kinase HSL1 [Anoplophora glabripennis]	sp|Q9FLZ3|KIN12_ARATH SNF1-related protein kinase catalytic subunit alpha KIN12 OS=Arabidopsis thaliana OX=3702 GN=KIN12 PE=2 SV=1	PF00069:Protein kinase domain	GO:0000313,GO:0000315,GO:0003674,GO:0003676,GO:0003723,GO:0003729,GO:0003735,GO:0005198,GO:0005488,GO:0005575,GO:0005622,GO:0005623,GO:0005737,GO:0005739,GO:0005759,GO:0005761,GO:0005762,GO:0005840,GO:0006412,GO:0006518,GO:0006807,GO:0008150,GO:0008152,GO:0009058,GO:0009059,GO:0009987,GO:0010467,GO:0015934,GO:0019538,GO:0031974,GO:0032543,GO:0032991,GO:0034641,GO:0034645,GO:0043043,GO:0043170,GO:…	ko:K02871,ko:K08798	ko03010,map03010
CMONTjg5462.t1	Contig00022:875438-875776	craniofacial development protein 2-like [Nilaparvata lugens]	sp|P38931|SSN2_YEAST Mediator of RNA polymerase II transcription subunit 13 OS=Saccharomyces cerevisiae (strain ATCC 204508 / S288c) OX=559292 GN=SSN2 PE=1 SV=2
CMONTjg5447.t1	Contig00022:174-1700	PREDICTED: uncharacterized protein LOC107071494 isoform X3 [Polistes dominula]	sp|B8I754|SEPF_RUMCH Cell division protein SepF OS=Ruminiclostridium cellulolyticum (strain ATCC 35319 / DSM 5812 / JCM 6584 / H10) OX=394503 GN=sepF PE=3 SV=1
CMONTjg5534.t1	Contig00022:3846584-3846973	uncharacterized protein LOC111514977, partial [Leptinotarsa decemlineata]	sp|Q5UXH9|DNAJ_HALMA Chaperone protein DnaJ OS=Haloarcula marismortui (strain ATCC 43049 / DSM 3752 / JCM 8966 / VKM B-1809) OX=272569 GN=dnaJ PE=3 SV=1
CMONTjg5514.t1	Contig00022:3102768-3103357	PREDICTED: uncharacterized protein LOC105456414, partial [Wasmannia auropunctata]	sp|P43132|BRE2_YEAST COMPASS component BRE2 OS=Saccharomyces cerevisiae (strain ATCC 204508 / S288c) OX=559292 GN=BRE2 PE=1 SV=2
CMONTjg5522.t1	Contig00022:3383205-3408154	PREDICTED: LOW QUALITY PROTEIN: apolipoprotein D-like [Tribolium castaneum]	sp|Q02332|PDHK2_CAEEL Probable [pyruvate dehydrogenase (acetyl-transferring)] kinase, mitochondrial OS=Caenorhabditis elegans OX=6239 GN=pdhk-2 PE=3 SV=1
CMONTjg5503.t1	Contig00022:2546186-2560939	PREDICTED: zinc finger FYVE domain-containing protein 26 homolog isoform X1 [Nicrophorus vespilloides]	sp|Q9VGP1|ZFY26_DROME Zinc finger FYVE domain-containing protein 26 homolog OS=Drosophila melanogaster OX=7227 GN=CG5270 PE=1 SV=3	PF01363:FYVE zinc finger		ko:K19027
CMONTjg5503.t2	Contig00022:2546186-2560939	PREDICTED: zinc finger FYVE domain-containing protein 26 homolog isoform X1 [Nicrophorus vespilloides]	sp|Q9VGP1|ZFY26_DROME Zinc finger FYVE domain-containing protein 26 homolog OS=Drosophila melanogaster OX=7227 GN=CG5270 PE=1 SV=3	PF01363:FYVE zinc finger		ko:K19027
CMONTjg5469.t1	Contig00022:1188551-1193828	uncharacterized protein LOC112043401 [Bicyclus anynana]	sp|A5F9Z4|BSHC_FLAJ1 Putative cysteine ligase BshC OS=Flavobacterium johnsoniae (strain ATCC 17061 / DSM 2064 / UW101) OX=376686 GN=bshC PE=3 SV=1
CMONTjg5499.t1	Contig00022:2483739-2486875	PREDICTED: chondroitin sulfate proteoglycan 4 [Drosophila biarmipes]	sp|P34182|VM2AE_CROAT Zinc metalloproteinase/disintegrin OS=Crotalus atrox OX=8730 PE=1 SV=1
CMONTjg5454.t1	Contig00022:257405-257866	putative RNA-directed DNA polymerase from transposon X-element-like Protein [Tribolium castaneum]
CMONTjg5488.t1	Contig00022:1885124-1885429	NADH dehydrogenase (ubiquinone) Fe-S protein 5, 15kDa (NADH-coenzyme Q reductase) [Tribolium castaneum]	sp|Q02379|NDUS5_BOVIN NADH dehydrogenase [ubiquinone] iron-sulfur protein 5 OS=Bos taurus OX=9913 GN=NDUFS5 PE=1 SV=2	PF10200:NADH:ubiquinone oxidoreductase, NDUFS5-15kDa	GO:0003674,GO:0003824,GO:0003954,GO:0005575,GO:0005622,GO:0005623,GO:0005737,GO:0005739,GO:0005740,GO:0005743,GO:0005746,GO:0005747,GO:0006091,GO:0006119,GO:0006120,GO:0006139,GO:0006163,GO:0006725,GO:0006753,GO:0006793,GO:0006796,GO:0006807,GO:0008150,GO:0008152,GO:0009117,GO:0009123,GO:0009126,GO:0009141,GO:0009144,GO:0009150,GO:0009161,GO:0009167,GO:0009199,GO:0009205,GO:0009259,GO:0009987,GO:…	ko:K03938	ko00190,ko01100,ko04714,ko04723,ko04932,ko05010,ko05012,ko05016,map00190,map01100,map04714,map04723,map04932,map05010,map05012,map05016
CMONTjg5531.t1	Contig00022:3769815-3771645	hypothetical protein B5V51_11960 [Heliothis virescens]	sp|P70275|SEM3E_MOUSE Semaphorin-3E OS=Mus musculus OX=10090 GN=Sema3e PE=1 SV=3
CMONTjg5465.t1	Contig00022:1015153-1042508	craniofacial development protein 2-like [Anoplophora glabripennis]	sp|Q9H3P7|GCP60_HUMAN Golgi resident protein GCP60 OS=Homo sapiens OX=9606 GN=ACBD3 PE=1 SV=4
CMONTjg5476.t1	Contig00022:1561988-1563270	PREDICTED: uncharacterized protein LOC106130593 [Amyelois transitella]	sp|Q12114|CHS5_YEAST Chitin biosynthesis protein CHS5 OS=Saccharomyces cerevisiae (strain ATCC 204508 / S288c) OX=559292 GN=CHS5 PE=1 SV=1
CMONTjg5476.t2	Contig00022:1562423-1563270
CMONTjg5542.t1	Contig00022:3951171-3957957	enzymatic polyprotein, putative [Pediculus humanus corporis]	sp|P04323|POL3_DROME Retrovirus-related Pol polyprotein from transposon 17.6 OS=Drosophila melanogaster OX=7227 GN=pol PE=4 SV=1	PF00078:Reverse transcriptase (RNA-dependent DNA polymerase)
CMONTjg5542.t2	Contig00022:3941466-3957957	Retrovirus-related Pol polyprotein from transposon 297-like Protein [Tribolium castaneum]	sp|P04323|POL3_DROME Retrovirus-related Pol polyprotein from transposon 17.6 OS=Drosophila melanogaster OX=7227 GN=pol PE=4 SV=1
CMONTjg5507.t1	Contig00022:2604989-2614432	PREDICTED: translation initiation factor IF-2, mitochondrial [Tribolium castaneum]	sp|P46199|IF2M_HUMAN Translation initiation factor IF-2, mitochondrial OS=Homo sapiens OX=9606 GN=MTIF2 PE=1 SV=2	PF11987:Translation-initiation factor 2|PF00009:Elongation factor Tu GTP binding domain	GO:0000049,GO:0003674,GO:0003676,GO:0003723,GO:0003743,GO:0003824,GO:0003924,GO:0005488,GO:0005575,GO:0005622,GO:0005623,GO:0005737,GO:0005739,GO:0006412,GO:0006413,GO:0006518,GO:0006807,GO:0008135,GO:0008150,GO:0008152,GO:0009058,GO:0009059,GO:0009987,GO:0010467,GO:0016462,GO:0016787,GO:0016817,GO:0016818,GO:0017111,GO:0019538,GO:0032543,GO:0034641,GO:0034645,GO:0043043,GO:0043170,GO:0043226,GO:…	ko:K02519
CMONTjg5536.t1	Contig00022:3865069-3885571	uncharacterized protein LOC111418499 [Onthophagus taurus]	sp|Q67XX3|FB252_ARATH F-box protein At5g06550 OS=Arabidopsis thaliana OX=3702 GN=At5g06550 PE=2 SV=1	PF13621:Cupin-like domain
CMONTjg5481.t1	Contig00022:1614475-1614864	putative transcription factor [Anopheles gambiae]	sp|O82784|MDL4_PRUSE (R)-mandelonitrile lyase 4 OS=Prunus serotina OX=23207 GN=MDL4 PE=2 SV=1
CMONTjg5519.t1	Contig00022:3220382-3223160	PREDICTED: uncharacterized protein LOC109609329 [Aethina tumida]	sp|O69300|LON_CAMJE Lon protease OS=Campylobacter jejuni subsp. jejuni serotype O:2 (strain ATCC 700819 / NCTC 11168) OX=192222 GN=lon PE=2 SV=2
CMONTjg5535.t1	Contig00022:3847446-3847880	uncharacterized protein LOC111509421 [Leptinotarsa decemlineata]	sp|Q73TE1|Y3777_MYCPA Putative S-adenosyl-L-methionine-dependent methyltransferase MAP_3777 OS=Mycolicibacterium paratuberculosis (strain ATCC BAA-968 / K-10) OX=262316 GN=MAP_3777 PE=3 SV=2
CMONTjg5513.t1	Contig00022:2937307-2948630	Nucleolar protein 4-like Protein [Tribolium castaneum]	sp|P60954|NOL4_MOUSE Nucleolar protein 4 OS=Mus musculus OX=10090 GN=Nol4 PE=2 SV=2		GO:0005575,GO:0005622,GO:0005623,GO:0005634,GO:0005654,GO:0031974,GO:0031981,GO:0043226,GO:0043227,GO:0043229,GO:0043231,GO:0043233,GO:0044422,GO:0044424,GO:0044428,GO:0044446,GO:0044464,GO:0070013
CMONTjg5461.t1	Contig00022:865086-865622	PREDICTED: RNA-directed DNA polymerase from mobile element jockey-like [Dufourea novaeangliae]	sp|Q95SX7|RTBS_DROME Probable RNA-directed DNA polymerase from transposon BS OS=Drosophila melanogaster OX=7227 GN=RTase PE=2 SV=1	PF00078:Reverse transcriptase (RNA-dependent DNA polymerase)
CMONTjg5492.t1	Contig00022:2168828-2170639	PREDICTED: uncharacterized protein LOC108973590 [Bactrocera latifrons]	sp|Q607D1|CLPX3_METCA ATP-dependent Clp protease ATP-binding subunit ClpX 3 OS=Methylococcus capsulatus (strain ATCC 33009 / NCIMB 11132 / Bath) OX=243233 GN=clpX3 PE=3 SV=2			ko:K05681	ko01523,ko02010,ko04976,map01523,map02010,map04976
CMONTjg5492.t2	Contig00022:2168828-2170639	uncharacterized protein LOC112905893 [Agrilus planipennis]	sp|B2IDU5|PDXA_BEII9 4-hydroxythreonine-4-phosphate dehydrogenase OS=Beijerinckia indica subsp. indica (strain ATCC 9039 / DSM 1715 / NCIB 8712) OX=395963 GN=pdxA PE=3 SV=1
CMONTjg5492.t3	Contig00022:2168828-2170255	PREDICTED: uncharacterized protein LOC108973590 [Bactrocera latifrons]	sp|B2IDU5|PDXA_BEII9 4-hydroxythreonine-4-phosphate dehydrogenase OS=Beijerinckia indica subsp. indica (strain ATCC 9039 / DSM 1715 / NCIB 8712) OX=395963 GN=pdxA PE=3 SV=1			ko:K05681	ko01523,ko02010,ko04976,map01523,map02010,map04976
CMONTjg5492.t4	Contig00022:2168828-2170639	PREDICTED: uncharacterized protein LOC108973590 [Bactrocera latifrons]	sp|Q607D1|CLPX3_METCA ATP-dependent Clp protease ATP-binding subunit ClpX 3 OS=Methylococcus capsulatus (strain ATCC 33009 / NCIMB 11132 / Bath) OX=243233 GN=clpX3 PE=3 SV=2			ko:K05681	ko01523,ko02010,ko04976,map01523,map02010,map04976
CMONTjg5492.t5	Contig00022:2168828-2170639	PREDICTED: uncharacterized protein LOC108973590 [Bactrocera latifrons]	sp|B2IDU5|PDXA_BEII9 4-hydroxythreonine-4-phosphate dehydrogenase OS=Beijerinckia indica subsp. indica (strain ATCC 9039 / DSM 1715 / NCIB 8712) OX=395963 GN=pdxA PE=3 SV=1			ko:K05681	ko01523,ko02010,ko04976,map01523,map02010,map04976
CMONTjg5492.t6	Contig00022:2168828-2170639	PREDICTED: uncharacterized protein LOC108973590 [Bactrocera latifrons]	sp|Q607D1|CLPX3_METCA ATP-dependent Clp protease ATP-binding subunit ClpX 3 OS=Methylococcus capsulatus (strain ATCC 33009 / NCIMB 11132 / Bath) OX=243233 GN=clpX3 PE=3 SV=2			ko:K05681	ko01523,ko02010,ko04976,map01523,map02010,map04976
CMONTjg5492.t7	Contig00022:2168828-2169719	uncharacterized protein LOC112906448 [Agrilus planipennis]	sp|A6H5K6|CLPP_CYCTA ATP-dependent Clp protease proteolytic subunit OS=Cycas taitungensis OX=54799 GN=clpP PE=3 SV=1
CMONTjg5523.t1	Contig00022:3422413-3427872	endonuclease-reverse transcriptase [Bombyx mori]	sp|I6QPS5|TPS5_MATCR (-)-germacrene D synthase OS=Matricaria chamomilla var. recutita OX=127986 PE=1 SV=1
CMONTjg5523.t2	Contig00022:3422413-3422884	hypothetical protein B5X24_HaOG207140 [Helicoverpa armigera]	sp|Q9UG63|ABCF2_HUMAN ATP-binding cassette sub-family F member 2 OS=Homo sapiens OX=9606 GN=ABCF2 PE=1 SV=2
CMONTjg5504.t1	Contig00022:2570775-2571213	uncharacterized protein C14orf119 [Anoplophora glabripennis]	sp|Q9NWQ9|CN119_HUMAN Uncharacterized protein C14orf119 OS=Homo sapiens OX=9606 GN=C14orf119 PE=1 SV=1	PF14969:Domain of unknown function (DUF4508)
CMONTjg5540.t1	Contig00022:3919845-3922065	hypothetical protein RP20_CCG025870 [Aedes albopictus]	sp|P04146|COPIA_DROME Copia protein OS=Drosophila melanogaster OX=7227 GN=GIP PE=1 SV=3	PF07727:Reverse transcriptase (RNA-dependent DNA polymerase)
CMONTjg5483.t1	Contig00022:1622033-1622549	PREDICTED: uncharacterized protein LOC107073501 [Polistes dominula]	sp|Q54G42|CHID1_DICDI Chitinase domain-containing protein 1 OS=Dictyostelium discoideum OX=44689 GN=chid1 PE=3 SV=1
CMONTjg5480.t1	Contig00022:1609654-1613073	PREDICTED: peroxisomal membrane protein 11B [Aethina tumida]	sp|Q9Z210|PX11B_MOUSE Peroxisomal membrane protein 11B OS=Mus musculus OX=10090 GN=Pex11b PE=1 SV=1	PF05648:Peroxisomal biogenesis factor 11 (PEX11)	GO:0005575,GO:0005622,GO:0005623,GO:0005737,GO:0005777,GO:0005778,GO:0006996,GO:0007031,GO:0008150,GO:0009987,GO:0016020,GO:0016043,GO:0016559,GO:0031090,GO:0031903,GO:0032535,GO:0042579,GO:0043226,GO:0043227,GO:0043229,GO:0043231,GO:0044375,GO:0044422,GO:0044424,GO:0044438,GO:0044439,GO:0044444,GO:0044446,GO:0044464,GO:0048285,GO:0065007,GO:0065008,GO:0071840,GO:0090066,GO:0098588,GO:0098805	ko:K13352	ko04146,map04146
CMONTjg5487.t1	Contig00022:1884243-1884665	uncharacterized protein LOC112689501 [Sipha flava]	sp|O74369|CSS1_SCHPO Inositol phosphosphingolipids phospholipase C OS=Schizosaccharomyces pombe (strain 972 / ATCC 24843) OX=284812 GN=css1 PE=1 SV=2
CMONTjg5511.t1	Contig00022:2720612-2722325	PREDICTED: uncharacterized protein LOC109598173 [Aethina tumida]	sp|Q03277|PO11_BRACO Retrovirus-related Pol polyprotein from type-1 retrotransposable element R1 (Fragment) OS=Bradysia coprophila OX=38358 PE=4 SV=1
CMONTjg5464.t1	Contig00022:995475-997203	PREDICTED: piggyBac transposable element-derived protein 4-like [Amyelois transitella]	sp|Q6TQE1|ZCH18_RAT Zinc finger CCCH domain-containing protein 18 OS=Rattus norvegicus OX=10116 GN=Zc3h18 PE=1 SV=1	PF13843:Transposase IS4
CMONTjg5512.t1	Contig00022:2813046-2845509	PREDICTED: cytochrome c oxidase subunit 4 isoform 1, mitochondrial-like [Dendroctonus ponderosae]	sp|Q96KJ9|COX42_HUMAN Cytochrome c oxidase subunit 4 isoform 2, mitochondrial OS=Homo sapiens OX=9606 GN=COX4I2 PE=1 SV=2	PF02936:Cytochrome c oxidase subunit IV		ko:K02263	ko00190,ko01100,ko04260,ko04714,ko04932,ko05010,ko05012,ko05016,map00190,map01100,map04260,map04714,map04932,map05010,map05012,map05016
CMONTjg5524.t1	Contig00022:3431907-3432393	PREDICTED: zinc finger BED domain-containing protein 5-like [Microplitis demolitor]	sp|A4Z944|ZBED5_CANLF Zinc finger BED domain-containing protein 5 OS=Canis lupus familiaris OX=9615 GN=ZBED5 PE=4 SV=1
CMONTjg5518.t1	Contig00022:3216499-3216935	uncharacterized protein LOC111504721, partial [Leptinotarsa decemlineata]	sp|Q9BRP4|PAAF1_HUMAN Proteasomal ATPase-associated factor 1 OS=Homo sapiens OX=9606 GN=PAAF1 PE=1 SV=2
CMONTjg5494.t1	Contig00022:2282319-2347811	PREDICTED: AMP deaminase 2 isoform X3 [Aethina tumida]	sp|Q01433|AMPD2_HUMAN AMP deaminase 2 OS=Homo sapiens OX=9606 GN=AMPD2 PE=1 SV=2	PF00962:Adenosine/AMP deaminase		ko:K01490	ko00230,ko01100,ko01110,ko01130,map00230,map01100,map01110,map01130
CMONTjg5494.t2	Contig00022:2282319-2375091	PREDICTED: AMP deaminase 2 isoform X6 [Tribolium castaneum]	sp|Q01433|AMPD2_HUMAN AMP deaminase 2 OS=Homo sapiens OX=9606 GN=AMPD2 PE=1 SV=2	PF00962:Adenosine/AMP deaminase		ko:K01490	ko00230,ko01100,ko01110,ko01130,map00230,map01100,map01110,map01130
CMONTjg5475.t1	Contig00022:1502578-1502982	uncharacterized protein LOC111049714 [Nilaparvata lugens]	sp|Q89AE4|SRP54_BUCBP Signal recognition particle protein OS=Buchnera aphidicola subsp. Baizongia pistaciae (strain Bp) OX=224915 GN=ffh PE=3 SV=1
CMONTjg5508.t1	Contig00022:2621284-2650978	PREDICTED: nucleolar protein 4-like isoform X1 [Aethina tumida]	sp|Q6DIB4|NOL4L_MOUSE Nucleolar protein 4-like OS=Mus musculus OX=10090 GN=Nol4l PE=2 SV=1		GO:0005575,GO:0005622,GO:0005623,GO:0005634,GO:0005654,GO:0031974,GO:0031981,GO:0043226,GO:0043227,GO:0043229,GO:0043231,GO:0043233,GO:0044422,GO:0044424,GO:0044428,GO:0044446,GO:0044464,GO:0070013
CMONTjg5457.t1	Contig00022:498631-499077	uncharacterized protein LOC111692360 [Anoplophora glabripennis]	sp|O54408|RELA_BACSU GTP pyrophosphokinase OS=Bacillus subtilis (strain 168) OX=224308 GN=relA PE=1 SV=3
CMONTjg5452.t1	Contig00022:174662-175859	PREDICTED: uncharacterized protein LOC105669457 [Linepithema humile]	sp|A1CFL7|PATJ_ASPCL Probable oxidoreductase patJ OS=Aspergillus clavatus (strain ATCC 1007 / CBS 513.65 / DSM 816 / NCTC 3887 / NRRL 1) OX=344612 GN=patJ PE=1 SV=1
CMONTjg5537.t1	Contig00022:3864574-3865032	uncharacterized protein LOC109861488, partial [Pseudomyrmex gracilis]	sp|Q54LP3|DPM1_DICDI Dolichol-phosphate mannosyltransferase subunit 1 OS=Dictyostelium discoideum OX=44689 GN=dpm1 PE=3 SV=1
CMONTjg5474.t1	Contig00022:1484048-1484648	uncharacterized protein LOC100572622 isoform X2 [Acyrthosiphon pisum]	sp|O96952|THIO_GEOCY Thioredoxin OS=Geodia cydonium OX=6047 GN=THIO PE=3 SV=1
CMONTjg5495.t1	Contig00022:2380452-2380902	zinc finger MYM-type protein 1-like [Melanaphis sacchari]	sp|O60290|ZN862_HUMAN Zinc finger protein 862 OS=Homo sapiens OX=9606 GN=ZNF862 PE=2 SV=2
CMONTjg5495.t2	Contig00022:2380452-2381126	zinc finger MYM-type protein 1-like [Melanaphis sacchari]	sp|O43422|P52K_HUMAN 52 kDa repressor of the inhibitor of the protein kinase OS=Homo sapiens OX=9606 GN=THAP12 PE=1 SV=2
CMONTjg5543.t1	Contig00022:3958921-3963561	Retrovirus-related Pol polyprotein from transposon gypsy-like Protein [Tribolium castaneum]	sp|Q7LHG5|YI31B_YEAST Transposon Ty3-I Gag-Pol polyprotein OS=Saccharomyces cerevisiae (strain ATCC 204508 / S288c) OX=559292 GN=TY3B-I PE=1 SV=2	PF17921:Integrase zinc binding domain
CMONTjg5479.t1	Contig00022:1608410-1609396	PREDICTED: ankyrin repeat family A protein 2 [Tribolium castaneum]	sp|Q2KI79|ANRA2_BOVIN Ankyrin repeat family A protein 2 OS=Bos taurus OX=9913 GN=ANKRA2 PE=2 SV=1	PF13637:Ankyrin repeats (many copies)|PF12796:Ankyrin repeats (3 copies)	GO:0003674,GO:0003712,GO:0005575,GO:0005622,GO:0005623,GO:0005634,GO:0006355,GO:0006357,GO:0008150,GO:0009889,GO:0010468,GO:0010556,GO:0019219,GO:0019222,GO:0031323,GO:0031326,GO:0043226,GO:0043227,GO:0043229,GO:0043231,GO:0044424,GO:0044464,GO:0050789,GO:0050794,GO:0051171,GO:0051252,GO:0060255,GO:0065007,GO:0080090,GO:0140110,GO:1903506,GO:2000112,GO:2001141	ko:K21486
CMONTjg5468.t1	Contig00022:1168884-1169312	piggyBac transposable element-derived protein 4-like [Onthophagus taurus]	sp|A0M3L5|CINAL_GRAFK CinA-like protein OS=Gramella forsetii (strain KT0803) OX=411154 GN=GFO_2245 PE=3 SV=1
CMONTjg5498.t1	Contig00022:2454092-2454490	piggyBac transposable element-derived protein 4-like [Anoplophora glabripennis]	sp|Q96DM1|PGBD4_HUMAN PiggyBac transposable element-derived protein 4 OS=Homo sapiens OX=9606 GN=PGBD4 PE=2 SV=3	PF13843:Transposase IS4
CMONTjg5472.t1	Contig00022:1331191-1331487	uncharacterized protein LOC111042727 [Myzus persicae]	sp|Q689G6|PRR95_ORYSJ Two-component response regulator-like PRR95 OS=Oryza sativa subsp. japonica OX=39947 GN=PRR95 PE=2 SV=1
CMONTjg5521.t1	Contig00022:3265913-3266233	uncharacterized protein LOC111418022 [Onthophagus taurus]	sp|C0RWW9|AM1_MAIZE Protein AMEIOTIC 1 OS=Zea mays OX=4577 GN=AM1 PE=2 SV=1
CMONTjg5532.t1	Contig00022:3772500-3772970	uncharacterized protein LOC112126499 [Cimex lectularius]	sp|P21330|GAGJ_DROME Nucleic-acid-binding protein from mobile element jockey OS=Drosophila melanogaster OX=7227 GN=gag PE=4 SV=1
CMONTjg5528.t1	Contig00022:3680880-3682699	hypothetical protein C0J52_22293 [Blattella germanica]	sp|Q05FH9|RPOC_CARRP DNA-directed RNA polymerase subunit beta' OS=Carsonella ruddii (strain PV) OX=387662 GN=rpoC PE=3 SV=1
CMONTjg5460.t1	Contig00022:577817-578389	uncharacterized protein LOC111512822 [Leptinotarsa decemlineata]	sp|P45998|HIFC3_HAEIF Outer membrane usher protein HifC OS=Haemophilus influenzae OX=727 GN=hifC PE=3 SV=1
CMONTjg5486.t1	Contig00022:1828609-1830692	PREDICTED: 40S ribosomal protein S2 [Tribolium castaneum]	sp|P31009|RS2_DROME 40S ribosomal protein S2 OS=Drosophila melanogaster OX=7227 GN=RpS2 PE=1 SV=2	PF00333:Ribosomal protein S5, N-terminal domain|PF03719:Ribosomal protein S5, C-terminal domain	GO:0002181,GO:0003674,GO:0003735,GO:0005198,GO:0005575,GO:0005622,GO:0005623,GO:0005634,GO:0005730,GO:0005737,GO:0005829,GO:0005840,GO:0006412,GO:0006518,GO:0006807,GO:0008150,GO:0008152,GO:0009058,GO:0009059,GO:0009987,GO:0010467,GO:0015935,GO:0019538,GO:0022626,GO:0022627,GO:0031974,GO:0031981,GO:0032991,GO:0034641,GO:0034645,GO:0043043,GO:0043170,GO:0043226,GO:0043227,GO:0043228,GO:0043229,GO:…	ko:K02981	ko03010,map03010
CMONTjg5449.t1	Contig00022:100739-101933	AGAP003684-PA-like protein [Anopheles sinensis]	sp|A1CD56|PXR1_ASPCL Protein pxr1 OS=Aspergillus clavatus (strain ATCC 1007 / CBS 513.65 / DSM 816 / NCTC 3887 / NRRL 1) OX=344612 GN=pxr1 PE=3 SV=2
CMONTjg5453.t1	Contig00022:229963-230337	PREDICTED: uncharacterized protein LOC103312450 isoform X2 [Tribolium castaneum]	sp|Q8NEN9|PDZD8_HUMAN PDZ domain-containing protein 8 OS=Homo sapiens OX=9606 GN=PDZD8 PE=1 SV=1
CMONTjg5505.t1	Contig00022:2574935-2604774	uncharacterized protein LOC108914285 [Anoplophora glabripennis]	sp|Q9DB00|GON4L_MOUSE GON-4-like protein OS=Mus musculus OX=10090 GN=Gon4l PE=1 SV=3		GO:0005575,GO:0005622,GO:0005623,GO:0005634,GO:0005654,GO:0008150,GO:0009987,GO:0016604,GO:0019725,GO:0031974,GO:0031981,GO:0035363,GO:0042592,GO:0043226,GO:0043227,GO:0043229,GO:0043231,GO:0043233,GO:0044422,GO:0044424,GO:0044428,GO:0044446,GO:0044451,GO:0044464,GO:0046716,GO:0060249,GO:0065007,GO:0065008,GO:0070013
CMONTjg5541.t1	Contig00022:3914946-3915200	PREDICTED: LOW QUALITY PROTEIN: molybdopterin synthase catalytic subunit 1-like [Aethina tumida]	sp|Q171H3|MO2B1_AEDAE Molybdopterin synthase catalytic subunit 1 OS=Aedes aegypti OX=7159 GN=Mocs2-1 PE=3 SV=1	PF02391:MoaE protein	GO:0000123,GO:0003674,GO:0003824,GO:0005575,GO:0005622,GO:0005623,GO:0005634,GO:0005654,GO:0005671,GO:0005694,GO:0005700,GO:0005737,GO:0005829,GO:0006139,GO:0006163,GO:0006325,GO:0006338,GO:0006464,GO:0006473,GO:0006475,GO:0006725,GO:0006732,GO:0006753,GO:0006777,GO:0006793,GO:0006796,GO:0006807,GO:0006996,GO:0008150,GO:0008152,GO:0009058,GO:0009108,GO:0009116,GO:0009117,GO:0009119,GO:0009141,GO:…	ko:K03635	ko00790,ko01100,ko04122,map00790,map01100,map04122
CMONTjg5525.t1	Contig00022:3432455-3437340	PREDICTED: zinc finger BED domain-containing protein 5-like [Bactrocera oleae]	sp|Q754V2|ERT1_ASHGO Transcription activator of gluconeogenesis ERT1 OS=Ashbya gossypii (strain ATCC 10895 / CBS 109.51 / FGSC 9923 / NRRL Y-1056) OX=284811 GN=ERT1 PE=3 SV=2
CMONTjg5526.t1	Contig00022:3646176-3646841	uncharacterized protein LOC108910148 [Anoplophora glabripennis]	sp|P25239|T257_ECOLX Type IIS restriction enzyme Eco57I OS=Escherichia coli OX=562 GN=eco57IR PE=1 SV=2
CMONTjg5517.t1	Contig00022:3204380-3213964	protein salvador homolog 1 [Leptinotarsa decemlineata]	sp|Q9H4B6|SAV1_HUMAN Protein salvador homolog 1 OS=Homo sapiens OX=9606 GN=SAV1 PE=1 SV=2	PF00397:WW domain		ko:K16686	ko04214,ko04390,ko04391,ko04392,map04214,map04390,map04391,map04392
CMONTjg5463.t1	Contig00022:960849-977784	PREDICTED: uncharacterized protein LOC108366990 [Rhagoletis zephyria]	sp|Q0WUF6|PUB41_ARATH U-box domain-containing protein 41 OS=Arabidopsis thaliana OX=3702 GN=PUB41 PE=2 SV=1
CMONTjg5478.t1	Contig00022:1577654-1603712	nucleoporin SEH1 [Anoplophora glabripennis]	sp|Q4FZW5|SEH1A_XENLA Nucleoporin SEH1-A OS=Xenopus laevis OX=8355 GN=seh1l-a PE=2 SV=1	PF00400:WD domain, G-beta repeat	GO:0000003,GO:0000323,GO:0003006,GO:0005575,GO:0005622,GO:0005623,GO:0005634,GO:0005635,GO:0005737,GO:0005764,GO:0005767,GO:0005773,GO:0005776,GO:0006950,GO:0007154,GO:0007276,GO:0007281,GO:0007292,GO:0007293,GO:0007346,GO:0008150,GO:0008361,GO:0009267,GO:0009605,GO:0009653,GO:0009892,GO:0009894,GO:0009895,GO:0009966,GO:0009967,GO:0009987,GO:0009991,GO:0010506,GO:0010507,GO:0010646,GO:0010647,GO:…	ko:K14299	ko03013,ko04150,map03013,map04150
CMONTjg5493.t1	Contig00022:2177539-2278642	PREDICTED: nose resistant to fluoxetine protein 6-like [Dendroctonus ponderosae]	sp|Q09225|NRF6_CAEEL Nose resistant to fluoxetine protein 6 OS=Caenorhabditis elegans OX=6239 GN=nrf-6 PE=1 SV=3	PF01757:Acyltransferase family
CMONTjg5500.t1	Contig00022:2503617-2524935	kinesin-like protein Klp98A [Anoplophora glabripennis]	sp|Q9VB25|KL98A_DROME Kinesin-like protein Klp98A OS=Drosophila melanogaster OX=7227 GN=Klp98A PE=1 SV=2	PF00787:PX domain|PF00225:Kinesin motor domain	GO:0001709,GO:0003674,GO:0003774,GO:0003777,GO:0003824,GO:0005488,GO:0005543,GO:0005575,GO:0005622,GO:0005623,GO:0005856,GO:0005871,GO:0005875,GO:0006810,GO:0006928,GO:0007017,GO:0007018,GO:0008104,GO:0008150,GO:0008289,GO:0008574,GO:0009987,GO:0010970,GO:0015630,GO:0016192,GO:0016462,GO:0016482,GO:0016787,GO:0016817,GO:0016818,GO:0016887,GO:0017111,GO:0030154,GO:0030705,GO:0032266,GO:0032502,GO:…	ko:K17916
CMONTjg5509.t1	Contig00022:2663177-2770875	nucleolar protein 4-like isoform X2 [Agrilus planipennis]			GO:0005575,GO:0005622,GO:0005623,GO:0005634,GO:0005654,GO:0031974,GO:0031981,GO:0043226,GO:0043227,GO:0043229,GO:0043231,GO:0043233,GO:0044422,GO:0044424,GO:0044428,GO:0044446,GO:0044464,GO:0070013
CMONTjg5451.t1	Contig00022:116280-116809	uncharacterized protein LOC111042319 [Myzus persicae]	sp|P15402|RDRP_WCMVO RNA replication protein OS=White clover mosaic virus (strain O) OX=12190 PE=3 SV=1
CMONTjg5510.t1	Contig00022:2654785-2655145	hypothetical protein B7P43_G04235 [Cryptotermes secundus]	sp|P47613|Y373_MYCGE Uncharacterized protein MG373 OS=Mycoplasma genitalium (strain ATCC 33530 / G-37 / NCTC 10195) OX=243273 GN=MG373 PE=4 SV=1
CMONTjg5490.t1	Contig00022:2057112-2080705	nuclear export mediator factor NEMF homolog [Anoplophora glabripennis]	sp|Q9VBX1|NEMF_DROME Nuclear export mediator factor NEMF homolog OS=Drosophila melanogaster OX=7227 GN=Clbn PE=1 SV=2	PF05833:Fibronectin-binding protein A N-terminus (FbpA)|PF05670:NFACT protein RNA binding domain	GO:0006611,GO:0006810,GO:0006886,GO:0006913,GO:0008104,GO:0008150,GO:0009966,GO:0009967,GO:0010646,GO:0010647,GO:0010941,GO:0010942,GO:0015031,GO:0015833,GO:0023051,GO:0023056,GO:0033036,GO:0034613,GO:0042886,GO:0042981,GO:0043065,GO:0043067,GO:0043068,GO:0045184,GO:0046907,GO:0048518,GO:0048522,GO:0048583,GO:0048584,GO:0050789,GO:0050794,GO:0051168,GO:0051169,GO:0051179,GO:0051234,GO:0051641,GO:…
CMONTjg5490.t2	Contig00022:2053737-2080705	nuclear export mediator factor NEMF homolog [Anoplophora glabripennis]	sp|Q9VBX1|NEMF_DROME Nuclear export mediator factor NEMF homolog OS=Drosophila melanogaster OX=7227 GN=Clbn PE=1 SV=2	PF05833:Fibronectin-binding protein A N-terminus (FbpA)|PF11923:NFACT protein C-terminal domain|PF05670:NFACT protein RNA binding domain	GO:0006611,GO:0006810,GO:0006886,GO:0006913,GO:0008104,GO:0008150,GO:0009966,GO:0009967,GO:0010646,GO:0010647,GO:0010941,GO:0010942,GO:0015031,GO:0015833,GO:0023051,GO:0023056,GO:0033036,GO:0034613,GO:0042886,GO:0042981,GO:0043065,GO:0043067,GO:0043068,GO:0045184,GO:0046907,GO:0048518,GO:0048522,GO:0048583,GO:0048584,GO:0050789,GO:0050794,GO:0051168,GO:0051169,GO:0051179,GO:0051234,GO:0051641,GO:…
CMONTjg5490.t3	Contig00022:2053737-2057005	hypothetical protein AMK59_2767 [Oryctes borbonicus]	sp|Q9VBX1|NEMF_DROME Nuclear export mediator factor NEMF homolog OS=Drosophila melanogaster OX=7227 GN=Clbn PE=1 SV=2	PF11923:NFACT protein C-terminal domain	GO:0006611,GO:0006810,GO:0006886,GO:0006913,GO:0008104,GO:0008150,GO:0009966,GO:0009967,GO:0010646,GO:0010647,GO:0010941,GO:0010942,GO:0015031,GO:0015833,GO:0023051,GO:0023056,GO:0033036,GO:0034613,GO:0042886,GO:0042981,GO:0043065,GO:0043067,GO:0043068,GO:0045184,GO:0046907,GO:0048518,GO:0048522,GO:0048583,GO:0048584,GO:0050789,GO:0050794,GO:0051168,GO:0051169,GO:0051179,GO:0051234,GO:0051641,GO:…
CMONTjg5450.t1	Contig00022:102552-103250	endonuclease-reverse transcriptase [Bombyx mori]	sp|P21328|RTJK_DROME RNA-directed DNA polymerase from mobile element jockey OS=Drosophila melanogaster OX=7227 GN=pol PE=1 SV=1
CMONTjg5471.t1	Contig00022:1327654-1328109	RNA-directed DNA polymerase from mobile element jockey [Eufriesea mexicana]	sp|Q2RU08|EFTS_RHORT Elongation factor Ts OS=Rhodospirillum rubrum (strain ATCC 11170 / ATH 1.1.1 / DSM 467 / LMG 4362 / NCIB 8255 / S1) OX=269796 GN=tsf PE=3 SV=1
CMONTjg5533.t1	Contig00022:3829330-3829949		sp|E0SAL0|VGRGA_DICD3 Putative type VI secretion system protein VgrGA OS=Dickeya dadantii (strain 3937) OX=198628 GN=vgrGA PE=4 SV=1
CMONTjg5515.t1	Contig00022:3127521-3127880
CMONTjg5467.t1	Contig00022:1072205-1072810	LOW QUALITY PROTEIN: osmotic avoidance abnormal protein 3 [Drosophila serrata]	sp|Q5NLR2|MURA_ZYMMO UDP-N-acetylglucosamine 1-carboxyvinyltransferase OS=Zymomonas mobilis subsp. mobilis (strain ATCC 31821 / ZM4 / CP4) OX=264203 GN=murA PE=3 SV=1
CMONTjg5448.t1	Contig00022:61757-84109	Craniofacial development protein 2, partial [Camponotus floridanus]	sp|O26320|THSA_METTH Thermosome subunit alpha OS=Methanothermobacter thermautotrophicus (strain ATCC 29096 / DSM 1053 / JCM 10044 / NBRC 100330 / Delta H) OX=187420 GN=thsA PE=3 SV=2
CMONTjg5529.t1	Contig00022:3687786-3696229	hypothetical protein B7P43_G15823 [Cryptotermes secundus]	sp|P58307|OX1R_MOUSE Orexin receptor type 1 OS=Mus musculus OX=10090 GN=Hcrtr1 PE=2 SV=3	PF00001:7 transmembrane receptor (rhodopsin family)
CMONTjg5456.t1	Contig00022:497771-498109	NFX1-type zinc finger-containing protein 1-like isoform X1 [Athalia rosae]	sp|Q11EW1|UREG_CHESB Urease accessory protein UreG OS=Chelativorans sp. (strain BNC1) OX=266779 GN=ureG PE=3 SV=1
CMONTjg5497.t1	Contig00022:2464273-2469766	uncharacterized protein LOC109611168 [Ooceraea biroi]	sp|Q7LHG5|YI31B_YEAST Transposon Ty3-I Gag-Pol polyprotein OS=Saccharomyces cerevisiae (strain ATCC 204508 / S288c) OX=559292 GN=TY3B-I PE=1 SV=2
CMONTjg5497.t2	Contig00022:2464273-2469766	uncharacterized protein LOC109611168 [Ooceraea biroi]	sp|Q99315|YG31B_YEAST Transposon Ty3-G Gag-Pol polyprotein OS=Saccharomyces cerevisiae (strain ATCC 204508 / S288c) OX=559292 GN=TY3B-G PE=1 SV=3	PF17919:RNase H-like domain found in reverse transcriptase
CMONTjg5497.t3	Contig00022:2465804-2469766
CMONTjg5502.t1	Contig00022:2532820-2542573	uncharacterized protein LOC111505981 [Leptinotarsa decemlineata]	sp|Q3UHD3|MTUS2_MOUSE Microtubule-associated tumor suppressor candidate 2 homolog OS=Mus musculus OX=10090 GN=Mtus2 PE=1 SV=1
CMONTjg5538.t1	Contig00022:3895572-3914797	saxophone precursor [Tribolium castaneum]	sp|P80201|ACVR1_RAT Activin receptor type-1 OS=Rattus norvegicus OX=10116 GN=Acvr1 PE=2 SV=1	PF01064:Activin types I and II receptor domain|PF07714:Protein tyrosine kinase|PF08515:Transforming growth factor beta type I GS-motif	GO:0000003,GO:0000578,GO:0001654,GO:0001745,GO:0002009,GO:0002064,GO:0002065,GO:0002066,GO:0002165,GO:0003002,GO:0003006,GO:0003674,GO:0003824,GO:0004672,GO:0004674,GO:0004675,GO:0004888,GO:0005024,GO:0005025,GO:0005488,GO:0005515,GO:0005575,GO:0005623,GO:0005886,GO:0005887,GO:0006355,GO:0006357,GO:0006464,GO:0006468,GO:0006793,GO:0006796,GO:0006807,GO:0006810,GO:0006996,GO:0007010,GO:0007015,GO:…	ko:K04675	ko04060,ko04350,ko04550,ko05418,map04060,map04350,map04550,map05418
CMONTjg21279.t1	Contig00023:186472-187770	WD repeat-containing protein 20-like Protein [Tribolium castaneum]	sp|Q8TBZ3|WDR20_HUMAN WD repeat-containing protein 20 OS=Homo sapiens OX=9606 GN=WDR20 PE=1 SV=2		GO:0006464,GO:0006508,GO:0006807,GO:0008150,GO:0008152,GO:0009987,GO:0016579,GO:0019538,GO:0036211,GO:0043170,GO:0043412,GO:0044237,GO:0044238,GO:0044260,GO:0044267,GO:0070646,GO:0070647,GO:0071704,GO:1901564
CMONTjg21285.t1	Contig00023:252632-253977	uncharacterized protein LOC111421719 [Onthophagus taurus]	sp|Q95SX7|RTBS_DROME Probable RNA-directed DNA polymerase from transposon BS OS=Drosophila melanogaster OX=7227 GN=RTase PE=2 SV=1
CMONTjg21282.t1	Contig00023:214305-223180	PREDICTED: uncharacterized protein LOC108764844 [Trachymyrmex cornetzi]
CMONTjg21286.t1	Contig00023:304769-326913	probable G-protein coupled receptor Mth-like 1 [Leptinotarsa decemlineata]	sp|Q95NT6|MTH2_DROYA G-protein coupled receptor Mth2 OS=Drosophila yakuba OX=7245 GN=mth2 PE=3 SV=1
CMONTjg21286.t2	Contig00023:304769-326913	uncharacterized protein LOC112127235 [Cimex lectularius]	sp|Q95NT6|MTH2_DROYA G-protein coupled receptor Mth2 OS=Drosophila yakuba OX=7245 GN=mth2 PE=3 SV=1
CMONTjg21283.t1	Contig00023:191215-194253	PREDICTED: uncharacterized protein LOC109035689 [Bemisia tabaci]	sp|O02751|CFDP2_BOVIN Craniofacial development protein 2 OS=Bos taurus OX=9913 GN=CFDP2 PE=1 SV=2	PF14529:Endonuclease-reverse transcriptase|PF00078:Reverse transcriptase (RNA-dependent DNA polymerase)
CMONTjg21280.t1	Contig00023:201846-202543	PREDICTED: general transcription factor II-I repeat domain-containing protein 2A-like isoform X2 [Polistes dominula]	sp|Q99NI3|GT2D2_MOUSE General transcription factor II-I repeat domain-containing protein 2 OS=Mus musculus OX=10090 GN=Gtf2ird2 PE=2 SV=1
CMONTjg21287.t1	Contig00023:328046-340237	PREDICTED: probable G-protein coupled receptor Mth-like 1 [Tribolium castaneum]	sp|Q9W0R5|MTH10_DROME Probable G-protein coupled receptor Mth-like 10 OS=Drosophila melanogaster OX=7227 GN=mthl10 PE=3 SV=3
CMONTjg21284.t1	Contig00023:238718-248893	PREDICTED: m-AAA protease-interacting protein 1, mitochondrial [Aethina tumida]	sp|Q6AY04|MAIP1_RAT m-AAA protease-interacting protein 1, mitochondrial OS=Rattus norvegicus OX=10116 GN=Maip1 PE=2 SV=1		GO:0003674,GO:0005488,GO:0005515,GO:0005575,GO:0005622,GO:0005623,GO:0005737,GO:0005739,GO:0005740,GO:0005743,GO:0006996,GO:0007005,GO:0007006,GO:0007007,GO:0008104,GO:0008150,GO:0009987,GO:0016020,GO:0016043,GO:0019866,GO:0031090,GO:0031966,GO:0031967,GO:0031975,GO:0032978,GO:0032979,GO:0033036,GO:0033365,GO:0034613,GO:0043021,GO:0043022,GO:0043226,GO:0043227,GO:0043229,GO:0043231,GO:0044422,GO:…
CMONTjg21281.t1	Contig00023:230089-230581	probable G-protein coupled receptor Mth-like 5 [Leptinotarsa decemlineata]	sp|Q9VGG8|MTH5_DROME Probable G-protein coupled receptor Mth-like 5 OS=Drosophila melanogaster OX=7227 GN=mthl5 PE=2 SV=2
CMONTjg21288.t1	Contig00023:292952-300147	hypothetical protein TcasGA2_TC016169 [Tribolium castaneum]	sp|Q8XJS4|PNP_CLOPE Polyribonucleotide nucleotidyltransferase OS=Clostridium perfringens (strain 13 / Type A) OX=195102 GN=pnp PE=3 SV=1
CMONTjg1993.t1	Contig00025:118501-119184	coiled-coil domain-containing protein 134 [Anoplophora glabripennis]	sp|Q9H6E4|CC134_HUMAN Coiled-coil domain-containing protein 134 OS=Homo sapiens OX=9606 GN=CCDC134 PE=1 SV=1	PF15002:ERK and JNK pathways, inhibitor
CMONTjg1989.t1	Contig00025:115023-117085	hypothetical protein TcasGA2_TC031105 [Tribolium castaneum]	sp|Q9BZW7|TSG10_HUMAN Testis-specific gene 10 protein OS=Homo sapiens OX=9606 GN=TSGA10 PE=1 SV=1		GO:0000003,GO:0000226,GO:0000278,GO:0000280,GO:0001578,GO:0003006,GO:0003674,GO:0005488,GO:0005515,GO:0005575,GO:0005622,GO:0005623,GO:0005737,GO:0005813,GO:0005814,GO:0005815,GO:0005856,GO:0005929,GO:0006928,GO:0006996,GO:0007010,GO:0007017,GO:0007026,GO:0007049,GO:0007098,GO:0007099,GO:0007100,GO:0007275,GO:0007276,GO:0007281,GO:0007283,GO:0007286,GO:0007288,GO:0007399,GO:0007405,GO:0008017,GO:…	ko:K16461
CMONTjg2009.t1	Contig00025:892206-951064	PREDICTED: protein bark beetle isoform X2 [Tribolium castaneum]	sp|M9NDE3|BARK_DROME Protein bark beetle OS=Drosophila melanogaster OX=7227 GN=bark PE=1 SV=1	PF00530:Scavenger receptor cysteine-rich domain	GO:0001885,GO:0002064,GO:0003158,GO:0003674,GO:0005488,GO:0005575,GO:0005911,GO:0005912,GO:0005918,GO:0006810,GO:0006950,GO:0007043,GO:0007275,GO:0007424,GO:0008150,GO:0009888,GO:0009987,GO:0016043,GO:0022607,GO:0030054,GO:0030154,GO:0030246,GO:0030855,GO:0032501,GO:0032502,GO:0033554,GO:0034329,GO:0034330,GO:0034331,GO:0034976,GO:0035002,GO:0035150,GO:0035151,GO:0035152,GO:0035159,GO:0042044,GO:…
CMONTjg2015.t1	Contig00025:1132173-1252055	protein turtle isoform X1 [Anoplophora glabripennis]	sp|Q967D7|TUTL_DROME Protein turtle OS=Drosophila melanogaster OX=7227 GN=tutl PE=1 SV=2	PF13927:Immunoglobulin domain|PF07679:Immunoglobulin I-set domain|PF13895:Immunoglobulin domain|PF07686:Immunoglobulin V-set domain	GO:0000902,GO:0000904,GO:0001654,GO:0001745,GO:0001751,GO:0001754,GO:0003674,GO:0005488,GO:0005515,GO:0005575,GO:0005623,GO:0005886,GO:0005887,GO:0006928,GO:0006935,GO:0007155,GO:0007275,GO:0007399,GO:0007409,GO:0007411,GO:0007414,GO:0007423,GO:0007610,GO:0007626,GO:0007629,GO:0007638,GO:0008037,GO:0008038,GO:0008039,GO:0008150,GO:0008344,GO:0009605,GO:0009612,GO:0009628,GO:0009653,GO:0009887,GO:…
CMONTjg2010.t1	Contig00025:964610-990534	ATP-binding cassette sub-family G member 4 [Anoplophora glabripennis]	sp|P45844|ABCG1_HUMAN ATP-binding cassette sub-family G member 1 OS=Homo sapiens OX=9606 GN=ABCG1 PE=1 SV=3	PF00005:ABC transporter|PF01061:ABC-2 type transporter	GO:0003674,GO:0003824,GO:0005215,GO:0005319,GO:0005575,GO:0005622,GO:0005623,GO:0005737,GO:0005886,GO:0005887,GO:0006810,GO:0006869,GO:0008150,GO:0010876,GO:0012505,GO:0012506,GO:0015248,GO:0015318,GO:0015399,GO:0015405,GO:0015850,GO:0015918,GO:0016020,GO:0016021,GO:0016462,GO:0016787,GO:0016817,GO:0016818,GO:0016887,GO:0017111,GO:0017127,GO:0022804,GO:0022857,GO:0030133,GO:0030301,GO:0030658,GO:…	ko:K05679	ko02010,map02010
CMONTjg1987.t1	Contig00025:77776-90540	PREDICTED: nose resistant to fluoxetine protein 6-like [Tribolium castaneum]	sp|Q09225|NRF6_CAEEL Nose resistant to fluoxetine protein 6 OS=Caenorhabditis elegans OX=6239 GN=nrf-6 PE=1 SV=3	PF01757:Acyltransferase family
CMONTjg2004.t1	Contig00025:742255-748313	PREDICTED: probable malate dehydrogenase, mitochondrial isoform X1 [Dendroctonus ponderosae]	sp|K0J107|MDHM_FELCA Malate dehydrogenase, mitochondrial OS=Felis catus OX=9685 GN=MDH2 PE=2 SV=1	PF00056:lactate/malate dehydrogenase, NAD binding domain		ko:K00026	ko00020,ko00270,ko00620,ko00630,ko00710,ko01100,ko01110,ko01120,ko01130,ko01200,map00020,map00270,map00620,map00630,map00710,map01100,map01110,map01120,map01130,map01200
CMONTjg1999.t1	Contig00025:176164-439362	hypothetical protein TcasGA2_TC032755 [Tribolium castaneum]	sp|Q9UI36|DACH1_HUMAN Dachshund homolog 1 OS=Homo sapiens OX=9606 GN=DACH1 PE=1 SV=4	PF02437:SKI/SNO/DAC family	GO:0000003,GO:0000902,GO:0000904,GO:0000981,GO:0000983,GO:0001075,GO:0001654,GO:0001708,GO:0001745,GO:0001751,GO:0001754,GO:0002009,GO:0002165,GO:0003002,GO:0003006,GO:0003674,GO:0003700,GO:0005488,GO:0005515,GO:0005575,GO:0005622,GO:0005623,GO:0005634,GO:0005667,GO:0006139,GO:0006351,GO:0006352,GO:0006355,GO:0006357,GO:0006366,GO:0006367,GO:0006725,GO:0006807,GO:0006928,GO:0006935,GO:0007275,GO:…
CMONTjg1997.t1	Contig00025:131720-137674	PREDICTED: gastrula zinc finger protein XlCGF28.1 [Tribolium castaneum]	sp|Q9NQZ8|ZNF71_HUMAN Endothelial zinc finger protein induced by tumor necrosis factor alpha OS=Homo sapiens OX=9606 GN=ZNF71 PE=1 SV=1	PF00096:Zinc finger, C2H2 type
CMONTjg2000.t1	Contig00025:537797-563532	PREDICTED: putative uncharacterized protein DDB_G0274435, partial [Nicrophorus vespilloides]	sp|O82155|DOF17_ARATH Dof zinc finger protein DOF1.7 OS=Arabidopsis thaliana OX=3702 GN=DOF1.7 PE=2 SV=1
CMONTjg1992.t1	Contig00025:117837-118148	PREDICTED: LYR motif-containing protein 2 [Aethina tumida]	sp|B3DLF3|LYRM2_XENTR LYR motif-containing protein 2 OS=Xenopus tropicalis OX=8364 GN=lyrm2 PE=3 SV=1	PF05347:Complex 1 protein (LYR family)
CMONTjg1988.t1	Contig00025:91074-99138	PREDICTED: menin [Tribolium castaneum]	sp|Q0P5I0|MEN1_BOVIN Menin OS=Bos taurus OX=9913 GN=MEN1 PE=2 SV=1	PF05053:Menin	GO:0000075,GO:0000077,GO:0000217,GO:0000278,GO:0000403,GO:0000785,GO:0001067,GO:0001666,GO:0001932,GO:0001933,GO:0001934,GO:0002009,GO:0002165,GO:0003674,GO:0003676,GO:0003677,GO:0003682,GO:0003690,GO:0005488,GO:0005575,GO:0005622,GO:0005623,GO:0005634,GO:0005654,GO:0005694,GO:0006139,GO:0006259,GO:0006281,GO:0006289,GO:0006325,GO:0006355,GO:0006357,GO:0006464,GO:0006479,GO:0006725,GO:0006807,GO:…	ko:K14970	ko04934,ko05202,map04934,map05202
CMONTjg2005.t1	Contig00025:749770-750692	PREDICTED: uncharacterized protein LOC657564 [Tribolium castaneum]
CMONTjg1986.t1	Contig00025:53701-71945	chemosensory ionotropic receptor IR5 [Tenebrio molitor]	sp|Q61627|GRID1_MOUSE Glutamate receptor ionotropic, delta-1 OS=Mus musculus OX=10090 GN=Grid1 PE=1 SV=2	PF00060:Ligand-gated ion channel	GO:0001101,GO:0001583,GO:0003008,GO:0003674,GO:0004888,GO:0005215,GO:0005216,GO:0005261,GO:0005272,GO:0005575,GO:0005623,GO:0006810,GO:0006811,GO:0006812,GO:0006814,GO:0007154,GO:0007165,GO:0007600,GO:0007606,GO:0007608,GO:0008150,GO:0008324,GO:0008527,GO:0009593,GO:0009719,GO:0009987,GO:0010033,GO:0010243,GO:0015075,GO:0015077,GO:0015081,GO:0015267,GO:0015276,GO:0015318,GO:0015672,GO:0016020,GO:…	ko:K05313
CMONTjg2001.t1	Contig00025:715121-722695	PREDICTED: mediator of RNA polymerase II transcription subunit 17 isoform X2 [Tribolium castaneum]	sp|Q7PVZ2|MED17_ANOGA Mediator of RNA polymerase II transcription subunit 17 OS=Anopheles gambiae OX=7165 GN=MED17 PE=3 SV=2	PF10156:Subunit 17 of Mediator complex	GO:0000228,GO:0000775,GO:0000785,GO:0000790,GO:0000792,GO:0003674,GO:0003712,GO:0005488,GO:0005515,GO:0005575,GO:0005622,GO:0005623,GO:0005634,GO:0005654,GO:0005694,GO:0005720,GO:0005721,GO:0006139,GO:0006351,GO:0006352,GO:0006355,GO:0006357,GO:0006366,GO:0006367,GO:0006725,GO:0006807,GO:0007275,GO:0007423,GO:0008134,GO:0008150,GO:0008152,GO:0009058,GO:0009059,GO:0009889,GO:0009891,GO:0009893,GO:…	ko:K15133	ko04919,map04919
CMONTjg1998.t1	Contig00025:140145-140945	PREDICTED: intraflagellar transport protein 43 homolog [Tribolium castaneum]	sp|E2QSX5|IFT43_CANLF Intraflagellar transport protein 43 homolog OS=Canis lupus familiaris OX=9615 GN=IFT43 PE=3 SV=1	PF15305:Intraflagellar transport protein 43	GO:0005575,GO:0006810,GO:0006928,GO:0006996,GO:0007017,GO:0007018,GO:0008150,GO:0009987,GO:0010970,GO:0016043,GO:0022607,GO:0030030,GO:0030031,GO:0030705,GO:0030990,GO:0030991,GO:0031503,GO:0032991,GO:0035721,GO:0042073,GO:0044085,GO:0044782,GO:0046907,GO:0051179,GO:0051234,GO:0051641,GO:0051649,GO:0060271,GO:0070925,GO:0071840,GO:0099111,GO:0120031,GO:0120036	ko:K19675
CMONTjg1996.t1	Contig00025:130874-131630	zinc finger protein 585A-like [Anoplophora glabripennis]		PF07776:Zinc-finger associated domain (zf-AD)
CMONTjg1991.t1	Contig00025:107016-112574	PREDICTED: centrosomal protein of 135 kDa isoform X1 [Tribolium castaneum]	sp|Q6DFL0|C102A_XENLA Coiled-coil domain-containing protein 102A OS=Xenopus laevis OX=8355 GN=ccdc102a PE=2 SV=1
CMONTjg2014.t1	Contig00025:1071925-1122488	Protein turtle-like Protein [Tribolium castaneum]	sp|Q967D7|TUTL_DROME Protein turtle OS=Drosophila melanogaster OX=7227 GN=tutl PE=1 SV=2	PF00041:Fibronectin type III domain	GO:0000902,GO:0000904,GO:0001654,GO:0001745,GO:0001751,GO:0001754,GO:0003674,GO:0005488,GO:0005515,GO:0005575,GO:0005623,GO:0005886,GO:0005887,GO:0006928,GO:0006935,GO:0007155,GO:0007275,GO:0007399,GO:0007409,GO:0007411,GO:0007414,GO:0007423,GO:0007610,GO:0007626,GO:0007629,GO:0007638,GO:0008037,GO:0008038,GO:0008039,GO:0008150,GO:0008344,GO:0009605,GO:0009612,GO:0009628,GO:0009653,GO:0009887,GO:…
CMONTjg2013.t1	Contig00025:1040684-1061490	Protein turtle-like Protein, partial [Tribolium castaneum]	sp|Q9U4G1|BDL_DROME Protein borderless OS=Drosophila melanogaster OX=7227 GN=bdl PE=1 SV=1	PF13895:Immunoglobulin domain|PF13927:Immunoglobulin domain|PF00041:Fibronectin type III domain|PF07686:Immunoglobulin V-set domain|PF07679:Immunoglobulin I-set domain	GO:0001654,GO:0001745,GO:0001751,GO:0001754,GO:0003674,GO:0005488,GO:0005515,GO:0005575,GO:0005623,GO:0005886,GO:0005887,GO:0007155,GO:0007156,GO:0007158,GO:0007272,GO:0007275,GO:0007399,GO:0007423,GO:0008150,GO:0008366,GO:0009653,GO:0009887,GO:0009987,GO:0016020,GO:0016021,GO:0016049,GO:0022008,GO:0022610,GO:0030154,GO:0030182,GO:0031224,GO:0031226,GO:0032501,GO:0032502,GO:0040007,GO:0042051,GO:…
CMONTjg1985.t1	Contig00025:48892-49259	Uncharacterized protein OBRU01_24531, partial [Operophtera brumata]	sp|Q09WY4|RR11_MORIN 30S ribosomal protein S11, chloroplastic OS=Morus indica OX=248361 GN=rps11 PE=3 SV=1
CMONTjg2002.t1	Contig00025:726691-727263	PREDICTED: RNA-binding protein Rsf1 [Tribolium castaneum]	sp|Q24491|RX21_DROME RNA-binding protein Rsf1 OS=Drosophila melanogaster OX=7227 GN=Rsf1 PE=1 SV=1	PF00076:RNA recognition motif. (a.k.a. RRM, RBD, or RNP domain)
CMONTjg1995.t1	Contig00025:120557-127671	PREDICTED: uncharacterized protein LOC108558303 [Nicrophorus vespilloides]	sp|O76217|PE1_ANOGA Peritrophin-1 OS=Anopheles gambiae OX=7165 GN=Aper1 PE=2 SV=2	PF01607:Chitin binding Peritrophin-A domain	GO:0003674,GO:0003824,GO:0004099,GO:0004553,GO:0004568,GO:0005488,GO:0006022,GO:0006026,GO:0006030,GO:0006032,GO:0006040,GO:0006807,GO:0008061,GO:0008144,GO:0008150,GO:0008152,GO:0009056,GO:0009057,GO:0009987,GO:0016787,GO:0016798,GO:0016810,GO:0016811,GO:0017144,GO:0019213,GO:0042737,GO:0043170,GO:0044237,GO:0044248,GO:0046348,GO:0071704,GO:0097367,GO:1901071,GO:1901072,GO:1901135,GO:1901136,GO:…
CMONTjg2006.t1	Contig00025:757642-876693	PREDICTED: uncharacterized protein LOC657485 [Tribolium castaneum]	sp|C0NBH5|SLX4_AJECG Structure-specific endonuclease subunit SLX4 OS=Ajellomyces capsulatus (strain G186AR / H82 / ATCC MYA-2454 / RMSCC 2432) OX=447093 GN=SLX4 PE=3 SV=2		GO:0007154,GO:0007165,GO:0007166,GO:0007167,GO:0007169,GO:0007275,GO:0007399,GO:0007422,GO:0008150,GO:0009987,GO:0023052,GO:0032501,GO:0032502,GO:0048013,GO:0048731,GO:0048856,GO:0050789,GO:0050794,GO:0050896,GO:0051716,GO:0065007
CMONTjg2011.t1	Contig00025:992588-993106	hypothetical protein B7P43_G12677 [Cryptotermes secundus]	sp|C5BUK2|CYNS_TERTT Cyanate hydratase OS=Teredinibacter turnerae (strain ATCC 39867 / T7901) OX=377629 GN=cynS PE=3 SV=1
CMONTjg1983.t1	Contig00025:26436-27321	hypothetical protein AMK59_3469 [Oryctes borbonicus]	sp|P50187|T2N1_LENAE Type-2 restriction enzyme NaeI OS=Lentzea aerocolonigenes OX=68170 GN=naeIR PE=1 SV=1
CMONTjg2008.t1	Contig00025:890666-891046	PREDICTED: tigger transposable element-derived protein 6-like [Trachymyrmex zeteki]	sp|Q9PM63|RF1_CAMJE Peptide chain release factor 1 OS=Campylobacter jejuni subsp. jejuni serotype O:2 (strain ATCC 700819 / NCTC 11168) OX=192222 GN=prfA PE=3 SV=1
CMONTjg1990.t1	Contig00025:113402-114691	hypothetical protein RP20_CCG007868 [Aedes albopictus]	sp|P03355|POL_MLVMS Gag-Pol polyprotein OS=Moloney murine leukemia virus (isolate Shinnick) OX=928306 GN=gag-pol PE=1 SV=5	PF18701:Family of unknown function (DUF5641)|PF17921:Integrase zinc binding domain
CMONTjg2012.t1	Contig00025:993737-995482
CMONTjg1994.t1	Contig00025:119668-120172	PREDICTED: NADH dehydrogenase [ubiquinone] 1 subunit C2 [Nicrophorus vespilloides]	sp|Q9CQ54|NDUC2_MOUSE NADH dehydrogenase [ubiquinone] 1 subunit C2 OS=Mus musculus OX=10090 GN=Ndufc2 PE=1 SV=1	PF06374:NADH-ubiquinone oxidoreductase subunit b14.5b (NDUFC2)	GO:0003674,GO:0003824,GO:0003954,GO:0005575,GO:0005622,GO:0005623,GO:0005737,GO:0005739,GO:0005740,GO:0005743,GO:0005746,GO:0005747,GO:0006091,GO:0006119,GO:0006120,GO:0006139,GO:0006163,GO:0006725,GO:0006753,GO:0006793,GO:0006796,GO:0006807,GO:0008150,GO:0008152,GO:0009117,GO:0009123,GO:0009126,GO:0009141,GO:0009144,GO:0009150,GO:0009161,GO:0009167,GO:0009199,GO:0009205,GO:0009259,GO:0009987,GO:…	ko:K03968	ko00190,ko01100,ko04714,ko04723,ko04932,ko05010,ko05012,ko05016,map00190,map01100,map04714,map04723,map04932,map05010,map05012,map05016
CMONTjg1984.t1	Contig00025:29928-38143	PREDICTED: cytochrome P450 4g15-like isoform X2 [Nicrophorus vespilloides]	sp|P29981|CP4C1_BLADI Cytochrome P450 4C1 OS=Blaberus discoidalis OX=6981 GN=CYP4C1 PE=2 SV=1	PF00067:Cytochrome P450
CMONTjg2007.t1	Contig00025:889916-890457	uncharacterized protein LOC112683809 [Sipha flava]	sp|Q28FY0|TILB_XENTR Protein tilB homolog OS=Xenopus tropicalis OX=8364 GN=lrrc6 PE=2 SV=1
CMONTjg2003.t1	Contig00025:728486-740323	peroxiredoxin-5, mitochondrial [Leptinotarsa decemlineata]	sp|Q9GLW7|PRDX5_CHLAE Peroxiredoxin-5, mitochondrial OS=Chlorocebus aethiops OX=9534 GN=PRDX5 PE=2 SV=1	PF08534:Redoxin	GO:0002682,GO:0002683,GO:0003674,GO:0003824,GO:0004601,GO:0005575,GO:0005622,GO:0005623,GO:0005634,GO:0005737,GO:0005739,GO:0005777,GO:0005829,GO:0006950,GO:0006979,GO:0007275,GO:0007568,GO:0008150,GO:0008152,GO:0008340,GO:0008379,GO:0009056,GO:0009636,GO:0009987,GO:0010259,GO:0010941,GO:0016209,GO:0016491,GO:0016684,GO:0016999,GO:0017001,GO:0017144,GO:0019725,GO:0031347,GO:0031348,GO:0032501,GO:…	ko:K11187	ko04146,map04146
CMONTjg24505.t1	Contig00026:1023165-1056600	PREDICTED: mitogen-activated protein kinase-binding protein 1 isoform X3 [Tribolium castaneum]	sp|P21329|RTJK_DROFU RNA-directed DNA polymerase from mobile element jockey OS=Drosophila funebris OX=7221 GN=jockey\pol PE=1 SV=1	PF00078:Reverse transcriptase (RNA-dependent DNA polymerase)	GO:0000226,GO:0000278,GO:0000922,GO:0003674,GO:0003676,GO:0003723,GO:0005488,GO:0005575,GO:0005622,GO:0005623,GO:0005634,GO:0005681,GO:0005682,GO:0005815,GO:0005819,GO:0005856,GO:0006139,GO:0006396,GO:0006725,GO:0006807,GO:0006996,GO:0007010,GO:0007017,GO:0007049,GO:0007051,GO:0007052,GO:0007346,GO:0008150,GO:0008152,GO:0008380,GO:0009987,GO:0010467,GO:0015630,GO:0016043,GO:0016070,GO:0022402,GO:…	ko:K21763
CMONTjg24505.t2	Contig00026:1023165-1056600	PREDICTED: mitogen-activated protein kinase-binding protein 1 isoform X4 [Tribolium castaneum]	sp|P21329|RTJK_DROFU RNA-directed DNA polymerase from mobile element jockey OS=Drosophila funebris OX=7221 GN=jockey\pol PE=1 SV=1	PF00078:Reverse transcriptase (RNA-dependent DNA polymerase)	GO:0000226,GO:0000278,GO:0000922,GO:0003674,GO:0003676,GO:0003723,GO:0005488,GO:0005575,GO:0005622,GO:0005623,GO:0005634,GO:0005681,GO:0005682,GO:0005815,GO:0005819,GO:0005856,GO:0006139,GO:0006396,GO:0006725,GO:0006807,GO:0006996,GO:0007010,GO:0007017,GO:0007049,GO:0007051,GO:0007052,GO:0007346,GO:0008150,GO:0008152,GO:0008380,GO:0009987,GO:0010467,GO:0015630,GO:0016043,GO:0016070,GO:0022402,GO:…	ko:K21763
CMONTjg24489.t1	Contig00026:461116-467705	hypothetical protein AMK59_2104 [Oryctes borbonicus]	sp|P40969|CBF3B_YEAST Centromere DNA-binding protein complex CBF3 subunit B OS=Saccharomyces cerevisiae (strain ATCC 204508 / S288c) OX=559292 GN=CEP3 PE=1 SV=1
CMONTjg24469.t1	Contig00026:18385-72633	uncharacterized protein LOC108904422 [Anoplophora glabripennis]	sp|P21329|RTJK_DROFU RNA-directed DNA polymerase from mobile element jockey OS=Drosophila funebris OX=7221 GN=jockey\pol PE=1 SV=1
CMONTjg24473.t1	Contig00026:161569-162818	PREDICTED: cuticle protein 16.5-like [Aethina tumida]	sp|Q6H236|PEG3_BOVIN Paternally-expressed gene 3 protein OS=Bos taurus OX=9913 GN=PEG3 PE=2 SV=1
CMONTjg24480.t1	Contig00026:260363-329436	PREDICTED: uncharacterized protein LOC662701 isoform X5 [Tribolium castaneum]	sp|P42695|CNDD3_HUMAN Condensin-2 complex subunit D3 OS=Homo sapiens OX=9606 GN=NCAPD3 PE=1 SV=2		GO:0003674,GO:0003824,GO:0004736,GO:0005575,GO:0005622,GO:0005623,GO:0005737,GO:0005739,GO:0005759,GO:0006082,GO:0006090,GO:0008150,GO:0008152,GO:0009987,GO:0016874,GO:0016885,GO:0019752,GO:0031974,GO:0032787,GO:0043226,GO:0043227,GO:0043229,GO:0043231,GO:0043233,GO:0043436,GO:0044237,GO:0044281,GO:0044422,GO:0044424,GO:0044429,GO:0044444,GO:0044446,GO:0044464,GO:0070013,GO:0071704	ko:K01958	ko00020,ko00620,ko00720,ko01100,ko01120,ko01200,ko01230,map00020,map00620,map00720,map01100,map01120,map01200,map01230
CMONTjg24491.t1	Contig00026:502616-503807	CLUMA_CG016746, isoform A [Clunio marinus]	sp|P32337|IMB3_YEAST Importin subunit beta-3 OS=Saccharomyces cerevisiae (strain ATCC 204508 / S288c) OX=559292 GN=PSE1 PE=1 SV=2
CMONTjg24506.t1	Contig00026:1061472-1061936	hypothetical protein RF55_20666 [Lasius niger]	sp|A0Q388|AROA_CLONN 3-phosphoshikimate 1-carboxyvinyltransferase OS=Clostridium novyi (strain NT) OX=386415 GN=aroA PE=3 SV=1
CMONTjg24495.t1	Contig00026:620375-622305	Retrovirus-related Pol polyprotein from transposon TNT 1-94-like Protein [Tribolium castaneum]	sp|P10978|POLX_TOBAC Retrovirus-related Pol polyprotein from transposon TNT 1-94 OS=Nicotiana tabacum OX=4097 PE=2 SV=1	PF14223:gag-polypeptide of LTR copia-type|PF13976:GAG-pre-integrase domain
CMONTjg24492.t1	Contig00026:508733-511709	histone H2A.V [Agrilus planipennis]	sp|Q5BJ65|H2AV_XENTR Histone H2A.V OS=Xenopus tropicalis OX=8364 GN=h2afv PE=2 SV=3	PF16211:C-terminus of histone H2A|PF00125:Core histone H2A/H2B/H3/H4	GO:0000228,GO:0000785,GO:0000786,GO:0000790,GO:0003674,GO:0003676,GO:0003677,GO:0005488,GO:0005575,GO:0005622,GO:0005623,GO:0005634,GO:0005694,GO:0005700,GO:0005701,GO:0006325,GO:0006342,GO:0006355,GO:0006996,GO:0008104,GO:0008150,GO:0009889,GO:0009890,GO:0009892,GO:0009987,GO:0010369,GO:0010468,GO:0010556,GO:0010558,GO:0010605,GO:0010629,GO:0016043,GO:0016458,GO:0019219,GO:0019222,GO:0019827,GO:…	ko:K11251	ko04217,ko05034,ko05322,map04217,map05034,map05322
CMONTjg24474.t1	Contig00026:201166-204139	GATA zinc finger domain-containing protein 4-like [Agrilus planipennis]	sp|Q8I7Q0|GAGO_DROME Retrovirus-related Gag polyprotein from transposon opus OS=Drosophila melanogaster OX=7227 GN=gag PE=4 SV=1
CMONTjg24500.t1	Contig00026:889343-890325	uncharacterized protein LOC111674257 [Orussus abietinus]	sp|A9TF79|SRK2A_PHYPA Serine/threonine-protein kinase SRK2A OS=Physcomitrella patens subsp. patens OX=3218 GN=SRK2A PE=1 SV=1	PF05380:Pao retrotransposon peptidase
CMONTjg24500.t2	Contig00026:889699-890325	PREDICTED: uncharacterized protein LOC105570364 [Vollenhovia emeryi]	sp|Q95JJ5|CC138_MACFA Coiled-coil domain-containing protein 138 OS=Macaca fascicularis OX=9541 GN=CCDC138 PE=2 SV=1	PF05380:Pao retrotransposon peptidase
CMONTjg24484.t1	Contig00026:413871-414455	hypothetical protein TcasGA2_TC031715 [Tribolium castaneum]	sp|P04323|POL3_DROME Retrovirus-related Pol polyprotein from transposon 17.6 OS=Drosophila melanogaster OX=7227 GN=pol PE=4 SV=1	PF17917:RNase H-like domain found in reverse transcriptase
CMONTjg24502.t1	Contig00026:926486-927234	girdin-like [Leptinotarsa decemlineata]
CMONTjg24478.t1	Contig00026:255413-255865	hypothetical protein TcasGA2_TC011578 [Tribolium castaneum]	sp|Q9ZM46|IF2_HELPJ Translation initiation factor IF-2 OS=Helicobacter pylori (strain J99 / ATCC 700824) OX=85963 GN=infB PE=3 SV=1	PF03564:Protein of unknown function (DUF1759)
CMONTjg24483.t1	Contig00026:412515-413363	integrase, partial [Tribolium castaneum]	sp|Q99315|YG31B_YEAST Transposon Ty3-G Gag-Pol polyprotein OS=Saccharomyces cerevisiae (strain ATCC 204508 / S288c) OX=559292 GN=TY3B-G PE=1 SV=3
CMONTjg24499.t1	Contig00026:867039-868171	uncharacterized protein LOC108914064 [Anoplophora glabripennis]	sp|O02751|CFDP2_BOVIN Craniofacial development protein 2 OS=Bos taurus OX=9913 GN=CFDP2 PE=1 SV=2	PF03372:Endonuclease/Exonuclease/phosphatase family
CMONTjg24470.t1	Contig00026:73962-76056	hypothetical protein ALC57_02247 [Trachymyrmex cornetzi]	sp|Q8EXQ7|COBDQ_LEPIN Adenosylcobalamin biosynthesis bifunctional protein CobDQ OS=Leptospira interrogans serogroup Icterohaemorrhagiae serovar Lai (strain 56601) OX=189518 GN=cobDQ PE=3 SV=2
CMONTjg24470.t2	Contig00026:73962-76056	hypothetical protein B5X24_HaOG206534 [Helicoverpa armigera]	sp|O55708|VF067_IIV6 Uncharacterized protein 067R OS=Invertebrate iridescent virus 6 OX=176652 GN=IIV6-067R PE=3 SV=1
CMONTjg24470.t3	Contig00026:73962-76056	hypothetical protein B5X24_HaOG206534 [Helicoverpa armigera]	sp|Q8EXQ7|COBDQ_LEPIN Adenosylcobalamin biosynthesis bifunctional protein CobDQ OS=Leptospira interrogans serogroup Icterohaemorrhagiae serovar Lai (strain 56601) OX=189518 GN=cobDQ PE=3 SV=2
CMONTjg24487.t1	Contig00026:416490-416909	KAT8 regulatory NSL complex subunit 1 [Anoplophora glabripennis]	sp|Q8GVE1|CIGR2_ORYSJ Chitin-inducible gibberellin-responsive protein 2 OS=Oryza sativa subsp. japonica OX=39947 GN=CIGR2 PE=2 SV=1
CMONTjg24488.t1	Contig00026:420162-479570	SPARC [Leptinotarsa decemlineata]	sp|P34714|SPRC_CAEEL SPARC OS=Caenorhabditis elegans OX=6239 GN=ost-1 PE=1 SV=1	PF10591:Secreted protein acidic and rich in cysteine Ca binding region|PF09289:Follistatin/Osteonectin-like EGF domain	GO:0001655,GO:0002009,GO:0002164,GO:0002165,GO:0002168,GO:0003674,GO:0005488,GO:0005509,GO:0005518,GO:0005575,GO:0005576,GO:0006810,GO:0007155,GO:0007275,GO:0007442,GO:0007443,GO:0007498,GO:0007503,GO:0007504,GO:0007610,GO:0007631,GO:0008150,GO:0009653,GO:0009790,GO:0009791,GO:0009888,GO:0009987,GO:0016043,GO:0022607,GO:0022610,GO:0030198,GO:0030536,GO:0030537,GO:0031012,GO:0032501,GO:0032502,GO:…
CMONTjg24493.t1	Contig00026:535388-537142	PREDICTED: uncharacterized protein LOC108561472 [Nicrophorus vespilloides]	sp|Q62640|GRID1_RAT Glutamate receptor ionotropic, delta-1 OS=Rattus norvegicus OX=10116 GN=Grid1 PE=2 SV=1	PF00497:Bacterial extracellular solute-binding proteins, family 3|PF00060:Ligand-gated ion channel
CMONTjg24475.t1	Contig00026:205729-206315	uncharacterized protein LOC111050649 [Nilaparvata lugens]	sp|P10394|POL4_DROME Retrovirus-related Pol polyprotein from transposon 412 OS=Drosophila melanogaster OX=7227 GN=POL PE=4 SV=1
CMONTjg24501.t1	Contig00026:890387-891347	PREDICTED: uncharacterized protein LOC108764582 [Trachymyrmex cornetzi]	sp|Q6CSR1|MSH3_KLULA DNA mismatch repair protein MSH3 OS=Kluyveromyces lactis (strain ATCC 8585 / CBS 2359 / DSM 70799 / NBRC 1267 / NRRL Y-1140 / WM37) OX=284590 GN=MSH3 PE=3 SV=1
CMONTjg24503.t1	Contig00026:980084-999694	flap endonuclease GEN isoform X2 [Leptinotarsa decemlineata]	sp|Q9VRJ0|GEN_DROME Flap endonuclease GEN OS=Drosophila melanogaster OX=7227 GN=Gen PE=1 SV=1		GO:0000217,GO:0000400,GO:0000737,GO:0000738,GO:0003674,GO:0003676,GO:0003677,GO:0003824,GO:0004518,GO:0004519,GO:0004520,GO:0004527,GO:0004529,GO:0004536,GO:0005488,GO:0005575,GO:0005622,GO:0005623,GO:0005634,GO:0005737,GO:0006139,GO:0006259,GO:0006281,GO:0006302,GO:0006308,GO:0006725,GO:0006807,GO:0006950,GO:0006974,GO:0008150,GO:0008152,GO:0008296,GO:0008297,GO:0008309,GO:0008310,GO:0008311,GO:…	ko:K15338
CMONTjg24482.t1	Contig00026:369028-391991	hypothetical protein TcasGA2_TC000929 [Tribolium castaneum]	sp|Q13283|G3BP1_HUMAN Ras GTPase-activating protein-binding protein 1 OS=Homo sapiens OX=9606 GN=G3BP1 PE=1 SV=1	PF00076:RNA recognition motif. (a.k.a. RRM, RBD, or RNP domain)|PF02136:Nuclear transport factor 2 (NTF2) domain	GO:0000003,GO:0000375,GO:0000377,GO:0000398,GO:0001654,GO:0001736,GO:0001738,GO:0001745,GO:0001751,GO:0001752,GO:0001754,GO:0002009,GO:0002064,GO:0002065,GO:0002066,GO:0003002,GO:0003006,GO:0003674,GO:0003676,GO:0003723,GO:0003729,GO:0005488,GO:0005515,GO:0005575,GO:0005622,GO:0005623,GO:0005737,GO:0005829,GO:0006139,GO:0006396,GO:0006397,GO:0006725,GO:0006807,GO:0007154,GO:0007163,GO:0007164,GO:…
CMONTjg24479.t1	Contig00026:338515-356208	PREDICTED: uncharacterized protein LOC662701 isoform X5 [Tribolium castaneum]	sp|F7J0N2|RGA5R_ORYSJ Disease resistance protein RGA5 OS=Oryza sativa subsp. japonica OX=39947 GN=RGA5 PE=1 SV=1
CMONTjg24486.t1	Contig00026:415824-416312	PREDICTED: uncharacterized protein LOC100141955 [Tribolium castaneum]	sp|C1D6V9|ACSA_LARHH Acetyl-coenzyme A synthetase OS=Laribacter hongkongensis (strain HLHK9) OX=557598 GN=acsA PE=3 SV=1
CMONTjg24496.t1	Contig00026:626078-713815	chaoptin [Leptinotarsa decemlineata]	sp|P12024|CHAO_DROME Chaoptin OS=Drosophila melanogaster OX=7227 GN=chp PE=1 SV=2	PF13306:BspA type Leucine rich repeat region (6 copies)|PF13855:Leucine rich repeat	GO:0001654,GO:0001745,GO:0001751,GO:0001754,GO:0005575,GO:0005623,GO:0005886,GO:0005902,GO:0006996,GO:0007155,GO:0007156,GO:0007275,GO:0007399,GO:0007423,GO:0008150,GO:0009653,GO:0009887,GO:0009987,GO:0016020,GO:0016028,GO:0016043,GO:0022008,GO:0022610,GO:0030030,GO:0030154,GO:0030182,GO:0031224,GO:0031225,GO:0031226,GO:0032501,GO:0032502,GO:0032528,GO:0035996,GO:0042051,GO:0042052,GO:0042461,GO:…
CMONTjg24471.t1	Contig00026:93774-146884	PREDICTED: uncharacterized protein LOC664358 [Tribolium castaneum]	sp|Q92H76|SCO22_RICCN SCO2-like protein RC0895 OS=Rickettsia conorii (strain ATCC VR-613 / Malish 7) OX=272944 GN=RC0895 PE=3 SV=1
CMONTjg24476.t1	Contig00026:216009-218146	uncharacterized protein LOC108915030 [Anoplophora glabripennis]	sp|Q6G3K3|IHFA_BARHE Integration host factor subunit alpha OS=Bartonella henselae (strain ATCC 49882 / DSM 28221 / Houston 1) OX=283166 GN=ihfA PE=3 SV=1
CMONTjg24504.t1	Contig00026:1009659-1010159	hypothetical protein B5V51_3429 [Heliothis virescens]	sp|Q5F489|TAF3_CHICK Transcription initiation factor TFIID subunit 3 OS=Gallus gallus OX=9031 GN=TAF3 PE=2 SV=1
CMONTjg24468.t1	Contig00026:76140-76670	PREDICTED: uncharacterized protein LOC106693272 [Microplitis demolitor]	sp|Q8SPZ6|RNAS8_CHLAE Ribonuclease 8 OS=Chlorocebus aethiops OX=9534 GN=RNASE8 PE=3 SV=1
CMONTjg24498.t1	Contig00026:820080-820871	homeobox protein Hox-A1 [Anoplophora glabripennis]	sp|P10105|LAB_DROME Homeotic protein labial OS=Drosophila melanogaster OX=7227 GN=lab PE=1 SV=2		GO:0001067,GO:0001709,GO:0003002,GO:0003674,GO:0003676,GO:0003677,GO:0005488,GO:0005515,GO:0005575,GO:0005622,GO:0005623,GO:0005634,GO:0006355,GO:0006357,GO:0007275,GO:0007389,GO:0007399,GO:0007417,GO:0007420,GO:0007494,GO:0008150,GO:0009653,GO:0009889,GO:0009891,GO:0009893,GO:0009966,GO:0009967,GO:0009987,GO:0010171,GO:0010468,GO:0010556,GO:0010557,GO:0010604,GO:0010628,GO:0010646,GO:0010647,GO:…	ko:K09301
CMONTjg24472.t1	Contig00026:150865-152679	hypothetical protein YQE_09551, partial [Dendroctonus ponderosae]
CMONTjg24490.t1	Contig00026:488279-490314	golgin subfamily A member 4-like [Zootermopsis nevadensis]	sp|Q1RMU3|P4HA1_BOVIN Prolyl 4-hydroxylase subunit alpha-1 OS=Bos taurus OX=9913 GN=P4HA1 PE=1 SV=1
CMONTjg24477.t1	Contig00026:236743-245703	uncharacterized protein LOC110374959 [Helicoverpa armigera]	sp|P03642|CAPSD_BPG4 Capsid protein F OS=Enterobacteria phage G4 OX=10843 GN=F PE=1 SV=3
CMONTjg24481.t1	Contig00026:332124-335096	uncharacterized protein LOC112456672, partial [Temnothorax curvispinosus]	sp|Q750X2|BBP_ASHGO Branchpoint-bridging protein OS=Ashbya gossypii (strain ATCC 10895 / CBS 109.51 / FGSC 9923 / NRRL Y-1056) OX=284811 GN=BBP PE=3 SV=2	PF05585:Putative peptidase (DUF1758)|PF03564:Protein of unknown function (DUF1759)
CMONTjg24497.t1	Contig00026:720976-723151	homeobox protein Hox-A1 [Anoplophora glabripennis]	sp|Q1KL10|HXA1A_TAKRU Homeobox protein Hox-A1a OS=Takifugu rubripes OX=31033 GN=hoxa1a PE=3 SV=1	PF00046:Homeodomain	GO:0001067,GO:0001709,GO:0003002,GO:0003674,GO:0003676,GO:0003677,GO:0005488,GO:0005515,GO:0005575,GO:0005622,GO:0005623,GO:0005634,GO:0006355,GO:0006357,GO:0007275,GO:0007389,GO:0007399,GO:0007417,GO:0007420,GO:0007494,GO:0008150,GO:0009653,GO:0009889,GO:0009891,GO:0009893,GO:0009966,GO:0009967,GO:0009987,GO:0010171,GO:0010468,GO:0010556,GO:0010557,GO:0010604,GO:0010628,GO:0010646,GO:0010647,GO:…	ko:K09301
CMONTjg24494.t1	Contig00026:618890-619222	integrase core domain protein [Lasius niger]	sp|P0CV72|RL161_PLAVT Secreted RxLR effector protein 161 OS=Plasmopara viticola OX=143451 GN=RXLR161 PE=2 SV=1
CMONTjg24485.t1	Contig00026:414495-415655	protease, reverse transcriptase and RNase H, partial [Tribolium castaneum]	sp|P10401|POLY_DROME Retrovirus-related Pol polyprotein from transposon gypsy OS=Drosophila melanogaster OX=7227 GN=pol PE=4 SV=1
CMONTjg5072.t1	Contig00027:2146220-2147603	PREDICTED: zinc finger BED domain-containing protein 4-like [Linepithema humile]	sp|Q80WQ9|ZBED4_MOUSE Zinc finger BED domain-containing protein 4 OS=Mus musculus OX=10090 GN=Zbed4 PE=2 SV=1
CMONTjg5072.t2	Contig00027:2146220-2147603	zinc finger BED domain-containing protein 4-like [Spodoptera litura]	sp|O75132|ZBED4_HUMAN Zinc finger BED domain-containing protein 4 OS=Homo sapiens OX=9606 GN=ZBED4 PE=1 SV=2
CMONTjg5072.t3	Contig00027:2146847-2147603	PREDICTED: zinc finger BED domain-containing protein 4-like [Linepithema humile]	sp|O75132|ZBED4_HUMAN Zinc finger BED domain-containing protein 4 OS=Homo sapiens OX=9606 GN=ZBED4 PE=1 SV=2
CMONTjg5072.t4	Contig00027:2146847-2147603	PREDICTED: zinc finger BED domain-containing protein 4-like [Linepithema humile]	sp|O75132|ZBED4_HUMAN Zinc finger BED domain-containing protein 4 OS=Homo sapiens OX=9606 GN=ZBED4 PE=1 SV=2
CMONTjg5056.t1	Contig00027:1821657-1822933	uncharacterized protein LOC111349407 [Spodoptera litura]	sp|A1WUG8|COWN_HALHL N(2)-fixation sustaining protein CowN OS=Halorhodospira halophila (strain DSM 244 / SL1) OX=349124 GN=cowN PE=3 SV=1
CMONTjg5044.t1	Contig00027:1171146-1181247	PREDICTED: LOW QUALITY PROTEIN: pre-rRNA processing protein FTSJ3 [Aethina tumida]	sp|Q9DBE9|SPB1_MOUSE pre-rRNA 2'-O-ribose RNA methyltransferase FTSJ3 OS=Mus musculus OX=10090 GN=Ftsj3 PE=1 SV=1	PF11861:Domain of unknown function (DUF3381)|PF07780:Spb1 C-terminal domain|PF01728:FtsJ-like methyltransferase	GO:0000154,GO:0000460,GO:0000463,GO:0000466,GO:0000470,GO:0001510,GO:0003674,GO:0003824,GO:0005575,GO:0005622,GO:0005623,GO:0005634,GO:0005730,GO:0006139,GO:0006364,GO:0006396,GO:0006725,GO:0006807,GO:0008150,GO:0008152,GO:0008168,GO:0008171,GO:0008173,GO:0008649,GO:0008650,GO:0008757,GO:0009451,GO:0009987,GO:0010467,GO:0016070,GO:0016072,GO:0016435,GO:0016436,GO:0016740,GO:0016741,GO:0022613,GO:…	ko:K14857
CMONTjg5020.t1	Contig00027:104028-104381	protein transport protein Sec24A, putative [Pediculus humanus corporis]	sp|Q47UT5|Y4798_COLP3 UPF0176 protein CPS_4798 OS=Colwellia psychrerythraea (strain 34H / ATCC BAA-681) OX=167879 GN=CPS_4798 PE=3 SV=1
CMONTjg5036.t1	Contig00027:841901-842591	hypothetical protein B7P43_G18419 [Cryptotermes secundus]	sp|Q9NBX4|RTXE_DROME Probable RNA-directed DNA polymerase from transposon X-element OS=Drosophila melanogaster OX=7227 GN=X-element\ORF2 PE=3 SV=1
CMONTjg5036.t2	Contig00027:841901-842431	hypothetical protein B7P43_G07267 [Cryptotermes secundus]	sp|D4GTA5|NREA_HALVD DNA repair protein NreA OS=Haloferax volcanii (strain ATCC 29605 / DSM 3757 / JCM 8879 / NBRC 14742 / NCIMB 2012 / VKM B-1768 / DS2) OX=309800 GN=nreA PE=1 SV=1
CMONTjg5065.t1	Contig00027:2047727-2048345	uncharacterized protein LOC108913970 [Anoplophora glabripennis]	sp|P82143|PLIGB_GLOBS Phospholipase A2 inhibitor subunit gamma B OS=Gloydius brevicaudus siniticus OX=31147 PE=1 SV=2		GO:0005575,GO:0005622,GO:0005623,GO:0005737,GO:0006950,GO:0007043,GO:0007275,GO:0007424,GO:0008150,GO:0009611,GO:0009987,GO:0016043,GO:0019991,GO:0022607,GO:0030154,GO:0032501,GO:0032502,GO:0034329,GO:0034330,GO:0035150,GO:0035151,GO:0035152,GO:0035633,GO:0042060,GO:0043297,GO:0044085,GO:0044424,GO:0044464,GO:0045216,GO:0048468,GO:0048731,GO:0048856,GO:0048869,GO:0050896,GO:0060541,GO:0060856,GO:…
CMONTjg5062.t1	Contig00027:2035587-2042248	PREDICTED: bax inhibitor 1 [Tribolium castaneum]	sp|Q9IA79|BI1_PAROL Probable Bax inhibitor 1 OS=Paralichthys olivaceus OX=8255 GN=tmbim6 PE=2 SV=1	PF01027:Inhibitor of apoptosis-promoting Bax1	GO:0002165,GO:0003674,GO:0004857,GO:0005575,GO:0006950,GO:0007154,GO:0007275,GO:0007431,GO:0007435,GO:0007552,GO:0008150,GO:0008219,GO:0008428,GO:0009267,GO:0009605,GO:0009653,GO:0009791,GO:0009886,GO:0009887,GO:0009892,GO:0009894,GO:0009895,GO:0009966,GO:0009968,GO:0009987,GO:0009991,GO:0010506,GO:0010507,GO:0010605,GO:0010623,GO:0010646,GO:0010648,GO:0010941,GO:0012501,GO:0016020,GO:0016021,GO:…	ko:K21889
CMONTjg5025.t1	Contig00027:371104-398656	polycystic kidney disease protein 1-like 2 [Leptinotarsa decemlineata]	sp|Q7Z442|PK1L2_HUMAN Polycystic kidney disease protein 1-like 2 OS=Homo sapiens OX=9606 GN=PKD1L2 PE=1 SV=5	PF01477:PLAT/LH2 domain|PF08016:Polycystin cation channel
CMONTjg5021.t1	Contig00027:304298-317549	PREDICTED: ADP-ribosylation factor-binding protein GGA3 isoform X1 [Tribolium castaneum]	sp|Q8R0H9|GGA1_MOUSE ADP-ribosylation factor-binding protein GGA1 OS=Mus musculus OX=10090 GN=Gga1 PE=1 SV=1	PF00790:VHS domain|PF03127:GAT domain|PF18308:GGA N-GAT domain|PF02883:Adaptin C-terminal domain	GO:0003674,GO:0005215,GO:0005488,GO:0005515,GO:0005575,GO:0005622,GO:0005623,GO:0005737,GO:0005794,GO:0005802,GO:0005829,GO:0006810,GO:0006892,GO:0008104,GO:0008150,GO:0008565,GO:0012505,GO:0015031,GO:0015833,GO:0016192,GO:0030135,GO:0030136,GO:0030276,GO:0031410,GO:0031982,GO:0031984,GO:0032050,GO:0033036,GO:0042886,GO:0043226,GO:0043227,GO:0043229,GO:0043231,GO:0044422,GO:0044424,GO:0044431,GO:…	ko:K12404	ko04142,map04142
CMONTjg5050.t1	Contig00027:1477832-1479032	PREDICTED: ecdysone-inducible protein E75 isoform X1 [Aethina tumida]	sp|Q08893|E75_MANSE Ecdysone-inducible protein E75 OS=Manduca sexta OX=7130 GN=E75 PE=2 SV=2	PF00105:Zinc finger, C4 type (two domains)	GO:0006355,GO:0008150,GO:0009889,GO:0009890,GO:0009892,GO:0010468,GO:0010556,GO:0010558,GO:0010605,GO:0010629,GO:0019219,GO:0019222,GO:0031323,GO:0031324,GO:0031326,GO:0031327,GO:0045892,GO:0045934,GO:0048519,GO:0048523,GO:0050789,GO:0050794,GO:0051171,GO:0051172,GO:0051252,GO:0051253,GO:0060255,GO:0065007,GO:0080090,GO:1902679,GO:1903506,GO:1903507,GO:2000112,GO:2000113,GO:2001141	ko:K08701
CMONTjg5053.t1	Contig00027:1596399-1596665	putative RNA-directed DNA polymerase from transposon X-element-like Protein [Tribolium castaneum]	sp|B2IZ57|Y4817_NOSP7 UPF0145 protein Npun_F4817 OS=Nostoc punctiforme (strain ATCC 29133 / PCC 73102) OX=63737 GN=Npun_F4817 PE=3 SV=1
CMONTjg5031.t1	Contig00027:707561-712122	uncharacterized protein LOC108913904 [Anoplophora glabripennis]	sp|Q96PX8|SLIK1_HUMAN SLIT and NTRK-like protein 1 OS=Homo sapiens OX=9606 GN=SLITRK1 PE=1 SV=2
CMONTjg5077.t1	Contig00027:2397832-2416920	PREDICTED: uncharacterized protein LOC100142519 [Tribolium castaneum]	sp|Q54YD8|COPB2_DICDI Coatomer subunit beta' OS=Dictyostelium discoideum OX=44689 GN=copb2 PE=3 SV=1
CMONTjg5040.t1	Contig00027:1091721-1092559	PREDICTED: histone-lysine N-methyltransferase SETMAR-like [Aethina tumida]	sp|Q2NRK5|GLND_SODGM Bifunctional uridylyltransferase/uridylyl-removing enzyme OS=Sodalis glossinidius (strain morsitans) OX=343509 GN=glnD PE=3 SV=1
CMONTjg5069.t1	Contig00027:2071984-2072322	ribosome maturation protein SBDS [Onthophagus taurus]	sp|Q86KZ5|SBDS_DICDI Ribosome maturation protein SBDS OS=Dictyostelium discoideum OX=44689 GN=sbds PE=3 SV=2	PF09377:SBDS protein C-terminal domain	GO:0003674,GO:0003676,GO:0003723,GO:0005488,GO:0005575,GO:0005622,GO:0005623,GO:0005634,GO:0005737,GO:0006139,GO:0006364,GO:0006396,GO:0006725,GO:0006807,GO:0008150,GO:0008152,GO:0009987,GO:0010467,GO:0016070,GO:0016072,GO:0022613,GO:0034470,GO:0034641,GO:0034660,GO:0042254,GO:0043170,GO:0043226,GO:0043227,GO:0043229,GO:0043231,GO:0044085,GO:0044237,GO:0044238,GO:0044424,GO:0044464,GO:0046483,GO:…	ko:K14574	ko03008,map03008
CMONTjg5028.t1	Contig00027:681091-685037	PREDICTED: troponin C, isoform 1 [Tribolium castaneum]	sp|Q1A7B3|TNNC1_BLAGE Troponin C, isoallergen Bla g 6.0101 OS=Blattella germanica OX=6973 PE=1 SV=1	PF13499:EF-hand domain pair
CMONTjg5047.t1	Contig00027:1326387-1326845	hypothetical protein B7P43_G11100 [Cryptotermes secundus]	sp|Q9NBX4|RTXE_DROME Probable RNA-directed DNA polymerase from transposon X-element OS=Drosophila melanogaster OX=7227 GN=X-element\ORF2 PE=3 SV=1	PF00078:Reverse transcriptase (RNA-dependent DNA polymerase)
CMONTjg5073.t1	Contig00027:2148101-2148407	PREDICTED: zinc finger BED domain-containing protein 4-like [Linepithema humile]	sp|Q80WQ9|ZBED4_MOUSE Zinc finger BED domain-containing protein 4 OS=Mus musculus OX=10090 GN=Zbed4 PE=2 SV=1	PF05699:hAT family C-terminal dimerisation region
CMONTjg5054.t1	Contig00027:1702623-1702955	ecdysone-inducible protein E75 isoform X1 [Anoplophora glabripennis]	sp|F1Q4S1|ATP9B_DANRE Probable phospholipid-transporting ATPase IIB OS=Danio rerio OX=7955 GN=atp9b PE=3 SV=1
CMONTjg5057.t1	Contig00027:1839811-1840845	hypothetical protein B5V51_1728 [Heliothis virescens]	sp|O59780|YCN3_SCHPO Uncharacterized transcriptional regulatory protein C320.03 OS=Schizosaccharomyces pombe (strain 972 / ATCC 24843) OX=284812 GN=SPCC320.03 PE=3 SV=1
CMONTjg5078.t1	Contig00027:2427128-2431958	PREDICTED: uncharacterized protein LOC109539532 [Dendroctonus ponderosae]	sp|A8X8C6|TG125_CAEBR WD repeat-containing protein tag-125 OS=Caenorhabditis briggsae OX=6238 GN=tag-125 PE=4 SV=1
CMONTjg5033.t1	Contig00027:782207-791517	PREDICTED: probable RNA-directed DNA polymerase from transposon X-element, partial [Tribolium castaneum]	sp|P55863|SOX3A_XENLA Transcription factor Sox-3-A OS=Xenopus laevis OX=8355 GN=sox3-a PE=1 SV=1
CMONTjg5064.t1	Contig00027:2045676-2046015	PREDICTED: disintegrin and metalloproteinase domain-containing protein 11 isoform X12 [Eufriesea mexicana]	sp|Q88NC6|ALG44_PSEPK Alginate biosynthesis protein Alg44 OS=Pseudomonas putida (strain ATCC 47054 / DSM 6125 / NCIMB 11950 / KT2440) OX=160488 GN=alg44 PE=3 SV=1
CMONTjg5019.t1	Contig00027:42562-103715	mushroom body large-type Kenyon cell-specific protein 1 isoform X2 [Anoplophora glabripennis]	sp|Q95YM8|MBLK1_APIME Mushroom body large-type Kenyon cell-specific protein 1 OS=Apis mellifera OX=7460 GN=Mblk-1 PE=1 SV=1	PF05225:helix-turn-helix, Psq domain	GO:0001666,GO:0003008,GO:0003674,GO:0003676,GO:0003677,GO:0005488,GO:0005515,GO:0005575,GO:0005622,GO:0005623,GO:0005634,GO:0005694,GO:0005700,GO:0006355,GO:0006950,GO:0007610,GO:0007611,GO:0007613,GO:0008150,GO:0009628,GO:0009889,GO:0009891,GO:0009893,GO:0009987,GO:0010468,GO:0010556,GO:0010557,GO:0010604,GO:0010628,GO:0019219,GO:0019222,GO:0031323,GO:0031325,GO:0031326,GO:0031328,GO:0032501,GO:…	ko:K20015	ko04214,map04214
CMONTjg5019.t2	Contig00027:42562-103715	mushroom body large-type Kenyon cell-specific protein 1 isoform X1 [Anoplophora glabripennis]	sp|Q95YM8|MBLK1_APIME Mushroom body large-type Kenyon cell-specific protein 1 OS=Apis mellifera OX=7460 GN=Mblk-1 PE=1 SV=1	PF05225:helix-turn-helix, Psq domain	GO:0001666,GO:0003008,GO:0003674,GO:0003676,GO:0003677,GO:0005488,GO:0005515,GO:0005575,GO:0005622,GO:0005623,GO:0005634,GO:0005694,GO:0005700,GO:0006355,GO:0006950,GO:0007610,GO:0007611,GO:0007613,GO:0008150,GO:0009628,GO:0009889,GO:0009891,GO:0009893,GO:0009987,GO:0010468,GO:0010556,GO:0010557,GO:0010604,GO:0010628,GO:0019219,GO:0019222,GO:0031323,GO:0031325,GO:0031326,GO:0031328,GO:0032501,GO:…	ko:K20015	ko04214,map04214
CMONTjg5024.t1	Contig00027:348919-363832	Ras-related protein Rab-26-like Protein [Tribolium castaneum]	sp|Q96AX2|RAB37_HUMAN Ras-related protein Rab-37 OS=Homo sapiens OX=9606 GN=RAB37 PE=1 SV=3	PF00071:Ras family	GO:0000166,GO:0001882,GO:0001883,GO:0002790,GO:0003674,GO:0003824,GO:0003924,GO:0005488,GO:0005525,GO:0005575,GO:0005622,GO:0005623,GO:0005737,GO:0005886,GO:0006810,GO:0006887,GO:0006904,GO:0007154,GO:0007165,GO:0007264,GO:0007265,GO:0008021,GO:0008104,GO:0008150,GO:0009306,GO:0009987,GO:0012505,GO:0012506,GO:0015031,GO:0015833,GO:0016020,GO:0016192,GO:0016462,GO:0016787,GO:0016817,GO:0016818,GO:…	ko:K07914
CMONTjg5051.t1	Contig00027:1465690-1466255	Ecdysone-induced protein 75B, isoform A [Papilio machaon]	sp|O01639|E75_CHOFU Ecdysone-inducible protein E75 OS=Choristoneura fumiferana OX=7141 GN=E75 PE=2 SV=1	PF00105:Zinc finger, C4 type (two domains)	GO:0000003,GO:0000122,GO:0000981,GO:0002376,GO:0003006,GO:0003674,GO:0003676,GO:0003677,GO:0003700,GO:0004879,GO:0005488,GO:0005575,GO:0005622,GO:0005623,GO:0005634,GO:0006355,GO:0006357,GO:0006955,GO:0006959,GO:0007154,GO:0007165,GO:0007276,GO:0007281,GO:0007292,GO:0007553,GO:0007591,GO:0008150,GO:0009605,GO:0009607,GO:0009719,GO:0009725,GO:0009889,GO:0009890,GO:0009892,GO:0009987,GO:0010033,GO:…	ko:K08701
CMONTjg5043.t1	Contig00027:1162104-1170229	PREDICTED: caspase-2-like [Aethina tumida]	sp|Q9XYF4|DRONC_DROME Caspase Dronc OS=Drosophila melanogaster OX=7227 GN=Dronc PE=1 SV=1	PF00656:Caspase domain
CMONTjg5068.t1	Contig00027:2066321-2067217	PREDICTED: cob(I)yrinic acid a,c-diamide adenosyltransferase, mitochondrial-like [Dendroctonus ponderosae]	sp|Q96EY8|MMAB_HUMAN Corrinoid adenosyltransferase OS=Homo sapiens OX=9606 GN=MMAB PE=1 SV=1	PF01923:Cobalamin adenosyltransferase		ko:K00798	ko00860,ko01100,map00860,map01100
CMONTjg5061.t1	Contig00027:2023447-2024978	PREDICTED: 60S ribosomal protein L23a [Tribolium castaneum]	sp|P62752|RL23A_RAT 60S ribosomal protein L23a OS=Rattus norvegicus OX=10116 GN=Rpl23a PE=2 SV=1	PF03939:Ribosomal protein L23, N-terminal domain|PF00276:Ribosomal protein L23	GO:0000027,GO:0002181,GO:0003674,GO:0003676,GO:0003723,GO:0003735,GO:0005198,GO:0005488,GO:0005575,GO:0005622,GO:0005623,GO:0005737,GO:0005829,GO:0005840,GO:0006412,GO:0006518,GO:0006807,GO:0006996,GO:0008150,GO:0008152,GO:0009058,GO:0009059,GO:0009987,GO:0010467,GO:0015934,GO:0016043,GO:0019538,GO:0022607,GO:0022613,GO:0022618,GO:0022625,GO:0022626,GO:0032991,GO:0034622,GO:0034641,GO:0034645,GO:…	ko:K02893	ko03010,map03010
CMONTjg5080.t1	Contig00027:2438023-2494277	telomerase-binding protein EST1A isoform X2 [Anoplophora glabripennis]	sp|Q86US8|EST1A_HUMAN Telomerase-binding protein EST1A OS=Homo sapiens OX=9606 GN=SMG6 PE=1 SV=2	PF10374:Telomerase activating protein Est1|PF10373:Est1 DNA/RNA binding domain	GO:0000184,GO:0000723,GO:0000956,GO:0003674,GO:0003676,GO:0003677,GO:0003723,GO:0003824,GO:0004518,GO:0004519,GO:0004521,GO:0004540,GO:0005488,GO:0005575,GO:0005622,GO:0005623,GO:0005634,GO:0005697,GO:0005737,GO:0005829,GO:0006139,GO:0006259,GO:0006278,GO:0006401,GO:0006402,GO:0006403,GO:0006405,GO:0006406,GO:0006611,GO:0006725,GO:0006807,GO:0006810,GO:0006886,GO:0006913,GO:0006996,GO:0007004,GO:…	ko:K11124	ko03015,map03015
CMONTjg5037.t1	Contig00027:904230-932827	PREDICTED: piggyBac transposable element-derived protein 3-like [Rhagoletis zephyria]	sp|A7GRN8|MURD_BACCN UDP-N-acetylmuramoylalanine--D-glutamate ligase OS=Bacillus cytotoxicus (strain DSM 22905 / CIP 110041 / 391-98 / NVH 391-98) OX=315749 GN=murD PE=3 SV=1
CMONTjg5029.t1	Contig00027:690086-694921	PREDICTED: troponin C, isoform 1 [Tribolium castaneum]	sp|Q1A7B3|TNNC1_BLAGE Troponin C, isoallergen Bla g 6.0101 OS=Blattella germanica OX=6973 PE=1 SV=1	PF13499:EF-hand domain pair
CMONTjg5032.t1	Contig00027:721917-759166	PREDICTED: slit homolog 3 protein [Aethina tumida]	sp|Q8R5M3|LRC15_RAT Leucine-rich repeat-containing protein 15 OS=Rattus norvegicus OX=10116 GN=Lrrc15 PE=2 SV=1	PF13855:Leucine rich repeat	GO:0000902,GO:0000904,GO:0007275,GO:0007399,GO:0007409,GO:0008150,GO:0009653,GO:0009987,GO:0016043,GO:0022008,GO:0030030,GO:0030154,GO:0030182,GO:0031175,GO:0032501,GO:0032502,GO:0032989,GO:0032990,GO:0048468,GO:0048666,GO:0048667,GO:0048699,GO:0048731,GO:0048812,GO:0048856,GO:0048858,GO:0048869,GO:0061564,GO:0071840,GO:0120036,GO:0120039
CMONTjg5038.t1	Contig00027:955080-1020298	sodium- and chloride-dependent GABA transporter 1 [Anoplophora glabripennis]	sp|P31646|S6A13_RAT Sodium- and chloride-dependent GABA transporter 2 OS=Rattus norvegicus OX=10116 GN=Slc6a13 PE=1 SV=1	PF00209:Sodium:neurotransmitter symporter family		ko:K05034	ko04727,map04727
CMONTjg5049.t1	Contig00027:1459383-1462865	ecdysone-induced protein 75B, isoforms C/D isoform X3 [Anoplophora glabripennis]	sp|P50239|E75_GALME Ecdysone-inducible protein E75 OS=Galleria mellonella OX=7137 GN=E75 PE=2 SV=1	PF00104:Ligand-binding domain of nuclear hormone receptor	GO:0000003,GO:0000122,GO:0000981,GO:0002376,GO:0003006,GO:0003674,GO:0003676,GO:0003677,GO:0003700,GO:0004879,GO:0005488,GO:0005575,GO:0005622,GO:0005623,GO:0005634,GO:0006355,GO:0006357,GO:0006955,GO:0006959,GO:0007154,GO:0007165,GO:0007276,GO:0007281,GO:0007292,GO:0007553,GO:0007591,GO:0008150,GO:0009605,GO:0009607,GO:0009719,GO:0009725,GO:0009889,GO:0009890,GO:0009892,GO:0009987,GO:0010033,GO:…	ko:K08701
CMONTjg5067.t1	Contig00027:2063772-2064066	LYR motif-containing protein 9-like Protein [Tribolium castaneum]	sp|B6NK32|LYRM9_BRAFL LYR motif-containing protein 9 OS=Branchiostoma floridae OX=7739 GN=LYRM9 PE=3 SV=1	PF05347:Complex 1 protein (LYR family)
CMONTjg5027.t1	Contig00027:429068-534650	GH21733 [Drosophila grimshawi]	sp|P14133|ASO_CUCSA L-ascorbate oxidase OS=Cucumis sativus OX=3659 PE=1 SV=1	PF07732:Multicopper oxidase|PF07731:Multicopper oxidase|PF00394:Multicopper oxidase
CMONTjg5074.t1	Contig00027:2154068-2162050	PREDICTED: uncharacterized protein LOC106139821 [Amyelois transitella]	sp|Q0DJA3|DRB3_ORYSJ Double-stranded RNA-binding protein 3 OS=Oryza sativa subsp. japonica OX=39947 GN=DRB3 PE=2 SV=1	PF13358:DDE superfamily endonuclease
CMONTjg5074.t2	Contig00027:2154068-2162050	PREDICTED: uncharacterized protein LOC106139821 [Amyelois transitella]	sp|A4QK50|RPOA_ARAHI DNA-directed RNA polymerase subunit alpha OS=Arabis hirsuta OX=78191 GN=rpoA PE=3 SV=1	PF13358:DDE superfamily endonuclease
CMONTjg5023.t1	Contig00027:330474-335970	4-hydroxyphenylpyruvate dioxygenase [Epicauta chinensis]	sp|Q6TGZ5|HPPD_DANRE 4-hydroxyphenylpyruvate dioxygenase OS=Danio rerio OX=7955 GN=hpd PE=2 SV=1	PF13669:Glyoxalase/Bleomycin resistance protein/Dioxygenase superfamily|PF00903:Glyoxalase/Bleomycin resistance protein/Dioxygenase superfamily	GO:0000139,GO:0003674,GO:0003824,GO:0003868,GO:0005575,GO:0005622,GO:0005623,GO:0005737,GO:0005783,GO:0005789,GO:0005794,GO:0006082,GO:0006520,GO:0006570,GO:0006572,GO:0006725,GO:0006807,GO:0008150,GO:0008152,GO:0009056,GO:0009063,GO:0009072,GO:0009074,GO:0009987,GO:0012505,GO:0016020,GO:0016054,GO:0016491,GO:0016701,GO:0016702,GO:0019439,GO:0019752,GO:0031090,GO:0031984,GO:0042175,GO:0043226,GO:…	ko:K00457	ko00130,ko00350,ko00360,ko01100,map00130,map00350,map00360,map01100
CMONTjg5058.t1	Contig00027:1906495-1928041	A-kinase anchor protein 1, mitochondrial [Anoplophora glabripennis]	sp|O08715|AKAP1_MOUSE A-kinase anchor protein 1, mitochondrial OS=Mus musculus OX=10090 GN=Akap1 PE=1 SV=4	PF00013:KH domain|PF00567:Tudor domain	GO:0000003,GO:0001667,GO:0002009,GO:0002064,GO:0002065,GO:0002066,GO:0003002,GO:0003006,GO:0003008,GO:0005575,GO:0005622,GO:0005623,GO:0005737,GO:0005739,GO:0005740,GO:0005741,GO:0005794,GO:0006082,GO:0006091,GO:0006099,GO:0006101,GO:0006403,GO:0006928,GO:0006996,GO:0007163,GO:0007275,GO:0007276,GO:0007281,GO:0007292,GO:0007297,GO:0007298,GO:0007304,GO:0007306,GO:0007389,GO:0007610,GO:0007611,GO:…	ko:K16518
CMONTjg5046.t1	Contig00027:1310643-1313063	PREDICTED: piggyBac transposable element-derived protein 4-like [Amyelois transitella]
CMONTjg5046.t2	Contig00027:1310643-1313063	PREDICTED: piggyBac transposable element-derived protein 4-like [Amyelois transitella]
CMONTjg5042.t1	Contig00027:1153178-1158912	pleckstrin homology domain-containing family A member 3-like [Anoplophora glabripennis]	sp|Q9HB20|PKHA3_HUMAN Pleckstrin homology domain-containing family A member 3 OS=Homo sapiens OX=9606 GN=PLEKHA3 PE=1 SV=2	PF00169:PH domain		ko:K08051
CMONTjg5060.t1	Contig00027:2021422-2022962	PREDICTED: LOW QUALITY PROTEIN: ras-related protein Rab-36 [Aethina tumida]	sp|O95755|RAB36_HUMAN Ras-related protein Rab-36 OS=Homo sapiens OX=9606 GN=RAB36 PE=2 SV=2	PF00071:Ras family	GO:0003674,GO:0003824,GO:0003924,GO:0005575,GO:0006810,GO:0007154,GO:0007165,GO:0007264,GO:0007265,GO:0008150,GO:0009987,GO:0016192,GO:0016462,GO:0016787,GO:0016817,GO:0016818,GO:0017111,GO:0023052,GO:0031982,GO:0032482,GO:0035556,GO:0043226,GO:0043227,GO:0045202,GO:0050789,GO:0050794,GO:0050896,GO:0051179,GO:0051234,GO:0051716,GO:0065007	ko:K07921,ko:K07922
CMONTjg5045.t1	Contig00027:1276885-1295052	hypothetical protein B7P43_G04510 [Cryptotermes secundus]	sp|P21329|RTJK_DROFU RNA-directed DNA polymerase from mobile element jockey OS=Drosophila funebris OX=7221 GN=jockey\pol PE=1 SV=1	PF00078:Reverse transcriptase (RNA-dependent DNA polymerase)
CMONTjg5079.t1	Contig00027:2435669-2437185	PREDICTED: putative hydroxypyruvate isomerase [Tribolium castaneum]	sp|Q8R1F5|HYI_MOUSE Putative hydroxypyruvate isomerase OS=Mus musculus OX=10090 GN=Hyi PE=1 SV=2	PF01261:Xylose isomerase-like TIM barrel	GO:0003674,GO:0003824,GO:0006081,GO:0006082,GO:0008150,GO:0008152,GO:0008903,GO:0009987,GO:0016853,GO:0016860,GO:0016861,GO:0019752,GO:0032787,GO:0043436,GO:0044237,GO:0044281,GO:0046487,GO:0071704	ko:K01816	ko00630,ko01100,map00630,map01100
CMONTjg5070.t1	Contig00027:2072403-2072840	PREDICTED: ribosome maturation protein SBDS-like [Aethina tumida]	sp|Q5RK30|SBDS_RAT Ribosome maturation protein SBDS OS=Rattus norvegicus OX=10116 GN=Sbds PE=2 SV=1	PF01172:Shwachman-Bodian-Diamond syndrome (SBDS) protein	GO:0003674,GO:0003676,GO:0003723,GO:0005488,GO:0005575,GO:0005622,GO:0005623,GO:0005634,GO:0005737,GO:0006139,GO:0006364,GO:0006396,GO:0006725,GO:0006807,GO:0008150,GO:0008152,GO:0009987,GO:0010467,GO:0016070,GO:0016072,GO:0022613,GO:0034470,GO:0034641,GO:0034660,GO:0042254,GO:0043170,GO:0043226,GO:0043227,GO:0043229,GO:0043231,GO:0044085,GO:0044237,GO:0044238,GO:0044424,GO:0044464,GO:0046483,GO:…	ko:K14574	ko03008,map03008
CMONTjg5055.t1	Contig00027:1781569-1781964	hypothetical protein B7P43_G17733 [Cryptotermes secundus]	sp|A8LLY9|NAPA_DINSH Periplasmic nitrate reductase OS=Dinoroseobacter shibae (strain DSM 16493 / NCIMB 14021 / DFL 12) OX=398580 GN=napA PE=3 SV=1
CMONTjg5066.t1	Contig00027:2052295-2063705	PREDICTED: probable tRNA (uracil-O(2)-)-methyltransferase [Dendroctonus ponderosae]	sp|Q4KLT3|TRM44_XENLA Probable tRNA (uracil-O(2)-)-methyltransferase OS=Xenopus laevis OX=8355 GN=trmt44 PE=2 SV=1	PF07757:Predicted AdoMet-dependent methyltransferase	GO:0001510,GO:0003674,GO:0003824,GO:0006139,GO:0006396,GO:0006399,GO:0006400,GO:0006725,GO:0006807,GO:0008033,GO:0008150,GO:0008152,GO:0008168,GO:0008173,GO:0008175,GO:0009451,GO:0009987,GO:0010467,GO:0016070,GO:0016300,GO:0016740,GO:0016741,GO:0030488,GO:0032259,GO:0034470,GO:0034641,GO:0034660,GO:0043170,GO:0043412,GO:0043414,GO:0044237,GO:0044238,GO:0044260,GO:0046483,GO:0071704,GO:0090304,GO:…	ko:K15447
CMONTjg5048.t1	Contig00027:1329794-1330078	hypothetical protein D910_12213 [Dendroctonus ponderosae]
CMONTjg5041.t1	Contig00027:1102737-1148385	protein PTHB1 [Anoplophora glabripennis]	sp|Q6AX60|PTHB1_XENLA Protein PTHB1 OS=Xenopus laevis OX=8355 GN=bbs9 PE=2 SV=1	PF14727:PTHB1 N-terminus|PF14728:PTHB1 C-terminus	GO:0005575,GO:0005623,GO:0005929,GO:0006996,GO:0008150,GO:0009987,GO:0016020,GO:0016043,GO:0022607,GO:0030030,GO:0030031,GO:0032991,GO:0034464,GO:0042995,GO:0043226,GO:0044085,GO:0044422,GO:0044441,GO:0044463,GO:0044464,GO:0044782,GO:0060271,GO:0070925,GO:0071840,GO:0120025,GO:0120031,GO:0120036,GO:0120038	ko:K19398
CMONTjg5075.t1	Contig00027:2373249-2397120	protein phosphatase Slingshot isoform X3 [Anoplophora glabripennis]	sp|Q6NN85|SSH_DROME Protein phosphatase Slingshot OS=Drosophila melanogaster OX=7227 GN=ssh PE=1 SV=2	PF08766:DEK C terminal domain|PF00782:Dual specificity phosphatase, catalytic domain	GO:0000278,GO:0000902,GO:0000904,GO:0001654,GO:0003674,GO:0003779,GO:0003824,GO:0004721,GO:0005488,GO:0005515,GO:0005575,GO:0005622,GO:0005623,GO:0005737,GO:0006464,GO:0006470,GO:0006793,GO:0006796,GO:0006807,GO:0006810,GO:0007049,GO:0007097,GO:0007275,GO:0007399,GO:0007409,GO:0007417,GO:0007420,GO:0007423,GO:0008064,GO:0008092,GO:0008138,GO:0008150,GO:0008152,GO:0009653,GO:0009987,GO:0010591,GO:…	ko:K05766	ko04360,ko04810,map04360,map04810
CMONTjg5075.t2	Contig00027:2274742-2397120	protein phosphatase Slingshot isoform X1 [Anoplophora glabripennis]	sp|Q6NN85|SSH_DROME Protein phosphatase Slingshot OS=Drosophila melanogaster OX=7227 GN=ssh PE=1 SV=2	PF00782:Dual specificity phosphatase, catalytic domain|PF08766:DEK C terminal domain	GO:0000278,GO:0000902,GO:0000904,GO:0001654,GO:0003674,GO:0003779,GO:0003824,GO:0004721,GO:0005488,GO:0005515,GO:0005575,GO:0005622,GO:0005623,GO:0005737,GO:0006464,GO:0006470,GO:0006793,GO:0006796,GO:0006807,GO:0006810,GO:0007049,GO:0007097,GO:0007275,GO:0007399,GO:0007409,GO:0007417,GO:0007420,GO:0007423,GO:0008064,GO:0008092,GO:0008138,GO:0008150,GO:0008152,GO:0009653,GO:0009987,GO:0010591,GO:…	ko:K05766	ko04360,ko04810,map04360,map04810
CMONTjg5035.t1	Contig00027:792262-792914	silent chromatin protein esc1-like protein [Lasius niger]	sp|P26212|SACT_BACSU SacPA operon antiterminator OS=Bacillus subtilis (strain 168) OX=224308 GN=sacT PE=3 SV=1
CMONTjg5026.t1	Contig00027:403202-427913	polycystic kidney disease protein 1-like 2 [Leptinotarsa decemlineata]	sp|Q2EG98|PK1L3_MOUSE Polycystic kidney disease protein 1-like 3 OS=Mus musculus OX=10090 GN=Pkd1l3 PE=1 SV=2	PF02010:REJ domain|PF01477:PLAT/LH2 domain|PF08016:Polycystin cation channel
CMONTjg5059.t1	Contig00027:1941348-1994892	NADPH-cytochrome P450 reductase [Tenebrio molitor]	sp|Q07994|NCPR_MUSDO NADPH--cytochrome P450 reductase OS=Musca domestica OX=7370 PE=2 SV=1	PF00258:Flavodoxin|PF00667:FAD binding domain|PF00175:Oxidoreductase NAD-binding domain	GO:0003674,GO:0003824,GO:0003958,GO:0006723,GO:0007275,GO:0008150,GO:0008152,GO:0009058,GO:0016491,GO:0016651,GO:0016653,GO:0032501,GO:0032502,GO:0042335,GO:0048856,GO:0055114	ko:K00327
CMONTjg5063.t1	Contig00027:2042408-2043932	hypothetical protein B7P43_G02542 [Cryptotermes secundus]	sp|P21328|RTJK_DROME RNA-directed DNA polymerase from mobile element jockey OS=Drosophila melanogaster OX=7227 GN=pol PE=1 SV=1
CMONTjg5034.t1	Contig00027:791611-792093	LOW QUALITY PROTEIN: uncharacterized protein LOC111507449 [Leptinotarsa decemlineata]	sp|Q9P7W5|RIO2_SCHPO Serine/threonine-protein kinase rio2 OS=Schizosaccharomyces pombe (strain 972 / ATCC 24843) OX=284812 GN=rio2 PE=3 SV=2
CMONTjg5030.t1	Contig00027:695371-702658	PREDICTED: troponin C-like [Dendroctonus ponderosae]	sp|Q1A7B3|TNNC1_BLAGE Troponin C, isoallergen Bla g 6.0101 OS=Blattella germanica OX=6973 PE=1 SV=1	PF00036:EF hand|PF13499:EF-hand domain pair
CMONTjg5052.t1	Contig00027:1569077-1578305	PREDICTED: ecdysone-inducible protein E75 isoform X2 [Nicrophorus vespilloides]	sp|Q8IWT0|ARCH_HUMAN Protein archease OS=Homo sapiens OX=9606 GN=ZBTB8OS PE=1 SV=2
CMONTjg5071.t1	Contig00027:2074257-2092425	hypothetical protein RP20_CCG003989 [Aedes albopictus]	sp|P21329|RTJK_DROFU RNA-directed DNA polymerase from mobile element jockey OS=Drosophila funebris OX=7221 GN=jockey\pol PE=1 SV=1	PF00078:Reverse transcriptase (RNA-dependent DNA polymerase)
CMONTjg5022.t1	Contig00027:323556-330401	PREDICTED: uncharacterized protein LOC103314324 [Tribolium castaneum]	sp|F1R983|CTIP_DANRE DNA endonuclease RBBP8 OS=Danio rerio OX=7955 GN=rbbp8 PE=2 SV=1		GO:0000014,GO:0000082,GO:0000278,GO:0000724,GO:0000725,GO:0000726,GO:0000729,GO:0001085,GO:0001103,GO:0001701,GO:0001824,GO:0001835,GO:0003674,GO:0003676,GO:0003677,GO:0003684,GO:0003712,GO:0003714,GO:0003824,GO:0004518,GO:0004519,GO:0004520,GO:0004536,GO:0005488,GO:0005515,GO:0005575,GO:0005622,GO:0005623,GO:0005634,GO:0005654,GO:0006139,GO:0006259,GO:0006260,GO:0006281,GO:0006289,GO:0006302,GO:…	ko:K20773	ko03440,map03440
CMONTjg5039.t1	Contig00027:1050450-1088836	laccase-2-like [Anoplophora glabripennis]	sp|Q84J37|LAC15_ARATH Laccase-15 OS=Arabidopsis thaliana OX=3702 GN=TT10 PE=1 SV=1	PF07731:Multicopper oxidase|PF00394:Multicopper oxidase|PF07732:Multicopper oxidase
CMONTjg5076.t1	Contig00027:2264517-2264986	1-phosphatidylinositol 3-phosphate 5-kinase isoform X2 [Ceratina calcarata]	sp|Q9BTC0|DIDO1_HUMAN Death-inducer obliterator 1 OS=Homo sapiens OX=9606 GN=DIDO1 PE=1 SV=5
CMONTjg9575.t1	Contig00028:5840450-5840950	hypothetical protein Fcan01_23893 [Folsomia candida]	sp|P40620|HMGL_VICFA HMG1/2-like protein OS=Vicia faba OX=3906 PE=2 SV=1
CMONTjg9650.t1	Contig00028:8313726-8314002	PREDICTED: uncharacterized protein LOC106138756 isoform X1 [Amyelois transitella]	sp|P14373|TRI27_HUMAN Zinc finger protein RFP OS=Homo sapiens OX=9606 GN=TRIM27 PE=1 SV=1
CMONTjg9486.t1	Contig00028:3094648-3095157	hypothetical protein RF55_14796, partial [Lasius niger]	sp|Q09575|YRD6_CAEEL Uncharacterized protein K02A2.6 OS=Caenorhabditis elegans OX=6239 GN=K02A2.6 PE=4 SV=1	PF00665:Integrase core domain
CMONTjg9617.t1	Contig00028:7169823-7170653	PREDICTED: kinesin-like protein KIN-7I isoform X1 [Drosophila arizonae]	sp|Q28021|ROCK2_BOVIN Rho-associated protein kinase 2 OS=Bos taurus OX=9913 GN=ROCK2 PE=1 SV=1
CMONTjg9672.t1	Contig00028:9039523-9040425	PREDICTED: uncharacterized protein LOC109546127 [Dendroctonus ponderosae]	sp|Q8N1H7|S6OS1_HUMAN Protein SIX6OS1 OS=Homo sapiens OX=9606 GN=SIX6OS1 PE=2 SV=2
CMONTjg9637.t1	Contig00028:7826652-7827215	uncharacterized protein LOC111513991 [Leptinotarsa decemlineata]	sp|Q21770|WAGO1_CAEEL Argonaute protein wago-1 OS=Caenorhabditis elegans OX=6239 GN=wago-1 PE=1 SV=1
CMONTjg9512.t1	Contig00028:4202857-4204800	uncharacterized protein LOC111421369 [Onthophagus taurus]	sp|Q6P3X8|PGBD2_HUMAN PiggyBac transposable element-derived protein 2 OS=Homo sapiens OX=9606 GN=PGBD2 PE=2 SV=1	PF13843:Transposase IS4
CMONTjg9439.t1	Contig00028:1084661-1095306	PREDICTED: sarcoplasmic calcium-binding protein 1 isoform X2 [Tribolium castaneum]	sp|I2DDG2|SCP_SCYPA Sarcoplasmic calcium-binding protein OS=Scylla paramamosain OX=85552 PE=1 SV=1	PF13202:EF hand|PF13499:EF-hand domain pair
CMONTjg9439.t2	Contig00028:1084661-1095306	PREDICTED: sarcoplasmic calcium-binding protein 1 isoform X1 [Tribolium castaneum]	sp|I2DDG2|SCP_SCYPA Sarcoplasmic calcium-binding protein OS=Scylla paramamosain OX=85552 PE=1 SV=1	PF13202:EF hand
CMONTjg9662.t1	Contig00028:8637254-8637586	uncharacterized protein K02A2.6-like [Myzus persicae]	sp|P87168|RNZ2_SCHPO Ribonuclease Z 2, mitochondrial OS=Schizosaccharomyces pombe (strain 972 / ATCC 24843) OX=284812 GN=trz2 PE=3 SV=1
CMONTjg9668.t1	Contig00028:8920412-8920957	hypothetical protein TcasGA2_TC034202 [Tribolium castaneum]	sp|Q558Z0|SYRC_DICDI Probable arginine--tRNA ligase, cytoplasmic OS=Dictyostelium discoideum OX=44689 GN=argS1 PE=3 SV=1
CMONTjg9647.t1	Contig00028:8299098-8299657	rna-directed dna polymerase from mobile element jockey-like protein [Lasius niger]	sp|A8QE76|EFTS_BRUMA Elongation factor Ts, mitochondrial OS=Brugia malayi OX=6279 GN=Bm1_50845 PE=3 SV=1
CMONTjg9448.t1	Contig00028:1194955-1195749	leucine-rich repeat and guanylate kinase domain-containing protein-like [Onthophagus taurus]	sp|P58258|REGA_CLOAB HTH-type transcriptional regulator RegA OS=Clostridium acetobutylicum (strain ATCC 824 / DSM 792 / JCM 1419 / LMG 5710 / VKM B-1787) OX=272562 GN=regA PE=3 SV=1
CMONTjg9626.t1	Contig00028:7300416-7310550	PREDICTED: protein insensitive-like [Aethina tumida]	sp|Q8SYK5|INSV_DROME Protein insensitive OS=Drosophila melanogaster OX=7227 GN=insv PE=1 SV=2	PF10523:BEN domain
CMONTjg9522.t1	Contig00028:4496866-4510200	PREDICTED: guanylate cyclase 32E isoform X3 [Tribolium castaneum]	sp|Q07553|GCY3E_DROME Guanylate cyclase 32E OS=Drosophila melanogaster OX=7227 GN=Gyc32E PE=1 SV=4	PF01094:Receptor family ligand binding region	GO:0003674,GO:0003824,GO:0004383,GO:0005575,GO:0005622,GO:0005623,GO:0005737,GO:0005829,GO:0005886,GO:0005887,GO:0006139,GO:0006163,GO:0006164,GO:0006182,GO:0006725,GO:0006753,GO:0006793,GO:0006796,GO:0006807,GO:0007154,GO:0007165,GO:0008074,GO:0008150,GO:0008152,GO:0009058,GO:0009117,GO:0009150,GO:0009152,GO:0009165,GO:0009187,GO:0009190,GO:0009259,GO:0009260,GO:0009975,GO:0009987,GO:0016020,GO:…	ko:K01769,ko:K16573	ko00230,map00230
CMONTjg9588.t1	Contig00028:6536114-6536434	kinesin-like protein Klp61F [Diaphorina citri]	sp|Q06200|ECM7_YEAST Protein ECM7 OS=Saccharomyces cerevisiae (strain ATCC 204508 / S288c) OX=559292 GN=ECM7 PE=1 SV=1
CMONTjg9616.t1	Contig00028:7168355-7168675	uncharacterized protein LOC103521359, partial [Diaphorina citri]	sp|Q2QMT5|Y1209_ORYSJ B3 domain-containing protein LOC_Os12g40090 OS=Oryza sativa subsp. japonica OX=39947 GN=Os12g0591500 PE=2 SV=1
CMONTjg9412.t1	Contig00028:172767-173369		sp|O17482|TIM_DROVI Protein timeless OS=Drosophila virilis OX=7244 GN=tim PE=2 SV=1
CMONTjg9643.t1	Contig00028:8160927-8161238	PREDICTED: uncharacterized protein LOC109538788 [Dendroctonus ponderosae]	sp|P47566|AMPP_MYCGE Putative Xaa-Pro aminopeptidase OS=Mycoplasma genitalium (strain ATCC 33530 / G-37 / NCTC 10195) OX=243273 GN=pepP PE=3 SV=1
CMONTjg9630.t1	Contig00028:7466531-7468456	uncharacterized protein LOC103520376 [Diaphorina citri]	sp|Q92619|HMHA1_HUMAN Rho GTPase-activating protein 45 OS=Homo sapiens OX=9606 GN=ARHGAP45 PE=1 SV=2
CMONTjg9591.t1	Contig00028:6618311-6618757	uncharacterized protein LOC111512624 [Leptinotarsa decemlineata]	sp|Q03334|RS13_DROME 40S ribosomal protein S13 OS=Drosophila melanogaster OX=7227 GN=RpS13 PE=1 SV=3
CMONTjg9654.t1	Contig00028:8513235-8514487	PREDICTED: piggyBac transposable element-derived protein 3-like [Microplitis demolitor]	sp|Q8N328|PGBD3_HUMAN PiggyBac transposable element-derived protein 3 OS=Homo sapiens OX=9606 GN=PGBD3 PE=1 SV=3	PF13843:Transposase IS4
CMONTjg9654.t2	Contig00028:8513235-8514487	putative piggybac transposable element-derived, partial [Operophtera brumata]	sp|Q96JS3|PGBD1_HUMAN PiggyBac transposable element-derived protein 1 OS=Homo sapiens OX=9606 GN=PGBD1 PE=1 SV=1	PF13843:Transposase IS4
CMONTjg9551.t1	Contig00028:5164459-5175826	uncharacterized protein LOC111867174 isoform X1 [Cryptotermes secundus]	sp|Q06700|GCDA_ACIFV Glutaconyl-CoA decarboxylase subunit alpha OS=Acidaminococcus fermentans (strain ATCC 25085 / DSM 20731 / VR4) OX=591001 GN=gcdA PE=1 SV=1
CMONTjg9450.t1	Contig00028:1248601-1282611	sodium-independent sulfate anion transporter-like [Anoplophora glabripennis]	sp|Q80ZD3|S2611_MOUSE Sodium-independent sulfate anion transporter OS=Mus musculus OX=10090 GN=Slc26a11 PE=2 SV=2	PF01740:STAS domain|PF00916:Sulfate permease family		ko:K14708
CMONTjg9445.t1	Contig00028:1204629-1205782	PREDICTED: uncharacterized protein LOC108005992 [Drosophila suzukii]	sp|Q9FNC7|SUVR2_ARATH Probable inactive histone-lysine N-methyltransferase SUVR2 OS=Arabidopsis thaliana OX=3702 GN=SUVR2 PE=1 SV=2
CMONTjg9477.t1	Contig00028:2558048-2609662	potassium voltage-gated channel protein Shaw-like, partial [Halyomorpha halys]	sp|P17972|KCNAW_DROME Potassium voltage-gated channel protein Shaw OS=Drosophila melanogaster OX=7227 GN=Shaw PE=2 SV=1	PF02214:BTB/POZ domain	GO:0003674,GO:0005215,GO:0005216,GO:0005244,GO:0005249,GO:0005261,GO:0005267,GO:0005575,GO:0005623,GO:0005886,GO:0005887,GO:0006810,GO:0006811,GO:0006812,GO:0006813,GO:0008076,GO:0008150,GO:0008324,GO:0009987,GO:0015075,GO:0015077,GO:0015079,GO:0015267,GO:0015318,GO:0015672,GO:0016020,GO:0016021,GO:0022803,GO:0022832,GO:0022836,GO:0022838,GO:0022839,GO:0022843,GO:0022857,GO:0022890,GO:0030001,GO:…	ko:K04887
CMONTjg9468.t1	Contig00028:2122562-2124805	uncharacterized protein LOC111059590 [Nilaparvata lugens]
CMONTjg9489.t1	Contig00028:3395285-3416143	potassium voltage-gated channel protein Shaw-like [Helicoverpa armigera]	sp|P17972|KCNAW_DROME Potassium voltage-gated channel protein Shaw OS=Drosophila melanogaster OX=7227 GN=Shaw PE=2 SV=1	PF02214:BTB/POZ domain	GO:0003674,GO:0005215,GO:0005216,GO:0005244,GO:0005249,GO:0005261,GO:0005267,GO:0005575,GO:0005623,GO:0005886,GO:0005887,GO:0006810,GO:0006811,GO:0006812,GO:0006813,GO:0008076,GO:0008150,GO:0008324,GO:0009987,GO:0015075,GO:0015077,GO:0015079,GO:0015267,GO:0015318,GO:0015672,GO:0016020,GO:0016021,GO:0022803,GO:0022832,GO:0022836,GO:0022838,GO:0022839,GO:0022843,GO:0022857,GO:0022890,GO:0030001,GO:…	ko:K04887
CMONTjg9505.t1	Contig00028:3889790-3891030	PREDICTED: sterile alpha and TIR motif-containing protein 1 isoform X6 [Trachymyrmex septentrionalis]	sp|Q8QZ73|POLN_MAYAB Polyprotein P1234 OS=Mayaro virus (strain Brazil) OX=374990 PE=1 SV=3
CMONTjg9516.t1	Contig00028:4286852-4288243	PREDICTED: piggyBac transposable element-derived protein 4-like [Wasmannia auropunctata]	sp|Q96DM1|PGBD4_HUMAN PiggyBac transposable element-derived protein 4 OS=Homo sapiens OX=9606 GN=PGBD4 PE=2 SV=3	PF13843:Transposase IS4
CMONTjg9516.t2	Contig00028:4286852-4288243	piggyBac transposable element-derived protein 4-like [Diachasma alloeum]	sp|Q96DM1|PGBD4_HUMAN PiggyBac transposable element-derived protein 4 OS=Homo sapiens OX=9606 GN=PGBD4 PE=2 SV=3	PF13843:Transposase IS4
CMONTjg9438.t1	Contig00028:1064067-1079344	PREDICTED: DNA-(apurinic or apyrimidinic site) lyase isoform X2 [Nicrophorus vespilloides]	sp|A0MTA1|APEX1_DANRE DNA-(apurinic or apyrimidinic site) lyase OS=Danio rerio OX=7955 GN=apex1 PE=1 SV=1	PF03372:Endonuclease/Exonuclease/phosphatase family	GO:0003674,GO:0003824,GO:0003906,GO:0004518,GO:0004519,GO:0004520,GO:0004527,GO:0004529,GO:0004536,GO:0005575,GO:0005622,GO:0005623,GO:0005634,GO:0006139,GO:0006259,GO:0006281,GO:0006284,GO:0006725,GO:0006807,GO:0006950,GO:0006974,GO:0008150,GO:0008152,GO:0008296,GO:0008309,GO:0008311,GO:0008408,GO:0009987,GO:0016787,GO:0016788,GO:0016796,GO:0016888,GO:0016893,GO:0016895,GO:0033554,GO:0034641,GO:…	ko:K10771	ko03410,map03410
CMONTjg9602.t1	Contig00028:6926479-6930950	lactosylceramide 4-alpha-galactosyltransferase-like [Anoplophora glabripennis]	sp|Q67BJ4|A4GAT_MOUSE Lactosylceramide 4-alpha-galactosyltransferase OS=Mus musculus OX=10090 GN=A4galt PE=2 SV=1	PF04488:Glycosyltransferase sugar-binding region containing DXD motif|PF04572:Alpha 1,4-glycosyltransferase conserved region		ko:K01988	ko00601,ko00603,ko01100,map00601,map00603,map01100
CMONTjg9602.t2	Contig00028:6907173-6923053	hypothetical protein C0J52_18224 [Blattella germanica]
CMONTjg9602.t3	Contig00028:6907173-6930950	lactosylceramide 4-alpha-galactosyltransferase-like [Anoplophora glabripennis]	sp|Q67BJ4|A4GAT_MOUSE Lactosylceramide 4-alpha-galactosyltransferase OS=Mus musculus OX=10090 GN=A4galt PE=2 SV=1	PF04572:Alpha 1,4-glycosyltransferase conserved region|PF04488:Glycosyltransferase sugar-binding region containing DXD motif		ko:K01988	ko00601,ko00603,ko01100,map00601,map00603,map01100
CMONTjg9546.t1	Contig00028:4979879-4981205	protein spinster [Anoplophora glabripennis]	sp|Q9GQQ0|SPIN_DROME Protein spinster OS=Drosophila melanogaster OX=7227 GN=spin PE=1 SV=1		GO:0000003,GO:0000323,GO:0002165,GO:0003006,GO:0003376,GO:0003674,GO:0005215,GO:0005319,GO:0005575,GO:0005622,GO:0005623,GO:0005737,GO:0005764,GO:0005765,GO:0005768,GO:0005770,GO:0005773,GO:0005774,GO:0006810,GO:0006869,GO:0006897,GO:0006915,GO:0006928,GO:0006950,GO:0006996,GO:0007033,GO:0007034,GO:0007040,GO:0007041,GO:0007154,GO:0007165,GO:0007186,GO:0007275,GO:0007276,GO:0007281,GO:0007292,GO:…
CMONTjg9669.t1	Contig00028:8960258-8976391	uncharacterized protein LOC111026860 [Myzus persicae]	sp|A9ISK1|EFTS_BART1 Elongation factor Ts OS=Bartonella tribocorum (strain CIP 105476 / IBS 506) OX=382640 GN=tsf PE=3 SV=1
CMONTjg9497.t1	Contig00028:3440170-3441326	piggyBac transposable element-derived protein 4-like [Pieris rapae]	sp|A7J3A4|VP3_ROTYO Protein VP3 OS=Rotavirus A (strain RVA/Human/Japan/YO/1977/G3P1A[8]) OX=578832 PE=3 SV=1
CMONTjg9497.t2	Contig00028:3440170-3441326	piggyBac transposable element-derived protein 4-like [Pieris rapae]	sp|A7J3A4|VP3_ROTYO Protein VP3 OS=Rotavirus A (strain RVA/Human/Japan/YO/1977/G3P1A[8]) OX=578832 PE=3 SV=1
CMONTjg9453.t1	Contig00028:1508804-1509607	Pesticidal crystal protein Cry11Bb [Folsomia candida]	sp|Q2SS06|PSTB_MYCCT Phosphate import ATP-binding protein PstB OS=Mycoplasma capricolum subsp. capricolum (strain California kid / ATCC 27343 / NCTC 10154) OX=340047 GN=pstB PE=3 SV=1
CMONTjg9556.t1	Contig00028:5232251-5245271	PREDICTED: dnaJ homolog subfamily C member 28 [Tribolium castaneum]	sp|Q8VCE1|DJC28_MOUSE DnaJ homolog subfamily C member 28 OS=Mus musculus OX=10090 GN=Dnajc28 PE=1 SV=2	PF09350:Domain of unknown function (DUF1992)|PF00226:DnaJ domain
CMONTjg9416.t1	Contig00028:466598-480872	hypothetical protein TcasGA2_TC005912 [Tribolium castaneum]		PF02221:ML domain
CMONTjg9685.t1	Contig00028:9478369-9478746	uncharacterized protein LOC105422086 isoform X2 [Pogonomyrmex barbatus]	sp|P32537|POLG_HE701 Genome polyprotein OS=Human enterovirus 70 (strain J670/71) OX=31915 PE=1 SV=4
CMONTjg9607.t1	Contig00028:6959729-6979094	PREDICTED: hydroxysteroid dehydrogenase-like protein 2 [Tribolium castaneum]	sp|Q6PAY8|HSDL2_XENLA Hydroxysteroid dehydrogenase-like protein 2 OS=Xenopus laevis OX=8355 GN=hsdl2 PE=2 SV=1	PF00106:short chain dehydrogenase|PF02036:SCP-2 sterol transfer family	GO:0005575,GO:0005622,GO:0005623,GO:0005737,GO:0005777,GO:0042579,GO:0043226,GO:0043227,GO:0043229,GO:0043231,GO:0044424,GO:0044444,GO:0044464
CMONTjg9579.t1	Contig00028:6116049-6163833	uncharacterized protein LOC111507545 [Leptinotarsa decemlineata]	sp|C5D766|ARGB_GEOSW Acetylglutamate kinase OS=Geobacillus sp. (strain WCH70) OX=471223 GN=argB PE=3 SV=1		GO:0000132,GO:0000226,GO:0000278,GO:0003674,GO:0005102,GO:0005488,GO:0005515,GO:0005575,GO:0005622,GO:0005623,GO:0005813,GO:0005815,GO:0005819,GO:0005856,GO:0006996,GO:0007010,GO:0007017,GO:0007049,GO:0007163,GO:0007275,GO:0007399,GO:0007405,GO:0008150,GO:0008283,GO:0008356,GO:0009987,GO:0015630,GO:0016043,GO:0017145,GO:0022008,GO:0022402,GO:0030010,GO:0030154,GO:0032501,GO:0032502,GO:0032878,GO:…
CMONTjg9532.t1	Contig00028:4749377-4766153	protein RFT1 homolog [Anoplophora glabripennis]	sp|Q9Y123|RFT1_DROME Protein RFT1 homolog OS=Drosophila melanogaster OX=7227 GN=CG3149 PE=2 SV=1	PF04506:Rft protein	GO:0005575,GO:0005622,GO:0005623,GO:0005737,GO:0005783,GO:0005789,GO:0006810,GO:0006869,GO:0008150,GO:0009987,GO:0010876,GO:0012505,GO:0016020,GO:0016043,GO:0031984,GO:0033036,GO:0034203,GO:0034204,GO:0042175,GO:0043226,GO:0043227,GO:0043229,GO:0043231,GO:0044422,GO:0044424,GO:0044425,GO:0044432,GO:0044444,GO:0044446,GO:0044464,GO:0046836,GO:0051179,GO:0051234,GO:0061024,GO:0065007,GO:0065008,GO:…	ko:K06316
CMONTjg9633.t1	Contig00028:7617390-7631078	cathepsin L precursor [Tribolium castaneum]	sp|Q26636|CATL_SARPE Cathepsin L OS=Sarcophaga peregrina OX=7386 PE=1 SV=1	PF00112:Papain family cysteine protease|PF08246:Cathepsin propeptide inhibitor domain (I29)
CMONTjg9527.t1	Contig00028:4709004-4709348	uncharacterized protein LOC111062081 [Nilaparvata lugens]	sp|A8GP28|RSMH_RICAH Ribosomal RNA small subunit methyltransferase H OS=Rickettsia akari (strain Hartford) OX=293614 GN=rsmH PE=3 SV=1
CMONTjg9584.t1	Contig00028:6265318-6266280	PREDICTED: protein CROWDED NUCLEI 2 [Tribolium castaneum]
CMONTjg9456.t1	Contig00028:1631785-1632361	PREDICTED: uncharacterized protein LOC108756029 [Trachymyrmex septentrionalis]	sp|Q70JS2|KELC_ANOST Ring canal kelch homolog OS=Anopheles stephensi OX=30069 GN=kel PE=2 SV=2
CMONTjg9611.t1	Contig00028:7087264-7103855	PREDICTED: probable aconitate hydratase, mitochondrial [Tribolium castaneum]	sp|Q99KI0|ACON_MOUSE Aconitate hydratase, mitochondrial OS=Mus musculus OX=10090 GN=Aco2 PE=1 SV=1	PF00330:Aconitase family (aconitate hydratase)|PF00694:Aconitase C-terminal domain	GO:0003674,GO:0003824,GO:0003994,GO:0005575,GO:0005622,GO:0005623,GO:0005737,GO:0005739,GO:0006082,GO:0006091,GO:0006099,GO:0006101,GO:0008150,GO:0008152,GO:0009060,GO:0009987,GO:0015980,GO:0016829,GO:0016835,GO:0016836,GO:0016999,GO:0017144,GO:0019752,GO:0043226,GO:0043227,GO:0043229,GO:0043231,GO:0043436,GO:0044237,GO:0044238,GO:0044281,GO:0044424,GO:0044444,GO:0044464,GO:0045333,GO:0055114,GO:…	ko:K01681	ko00020,ko00630,ko00720,ko01100,ko01110,ko01120,ko01130,ko01200,ko01210,ko01230,map00020,map00630,map00720,map01100,map01110,map01120,map01130,map01200,map01210,map01230
CMONTjg9666.t1	Contig00028:8778062-8778807	uncharacterized protein Dwil_GK21935 [Drosophila willistoni]	sp|O57865|MTAP_PYRHO S-methyl-5'-thioadenosine phosphorylase OS=Pyrococcus horikoshii (strain ATCC 700860 / DSM 12428 / JCM 9974 / NBRC 100139 / OT-3) OX=70601 GN=mtnP PE=3 SV=2
CMONTjg9679.t1	Contig00028:9224300-9226041	Uncharacterized protein OBRU01_20157, partial [Operophtera brumata]	sp|P21329|RTJK_DROFU RNA-directed DNA polymerase from mobile element jockey OS=Drosophila funebris OX=7221 GN=jockey\pol PE=1 SV=1
CMONTjg9508.t1	Contig00028:3950714-3952139	piggyBac transposable element-derived protein 4-like [Onthophagus taurus]	sp|Q9RT91|GUAA_DEIRA GMP synthase [glutamine-hydrolyzing] OS=Deinococcus radiodurans (strain ATCC 13939 / DSM 20539 / JCM 16871 / LMG 4051 / NBRC 15346 / NCIMB 9279 / R1 / VKM B-1422) OX=243230 GN=guaA PE=3 SV=1
CMONTjg9409.t1	Contig00028:118007-118265	PREDICTED: THO complex subunit 5 homolog [Tribolium castaneum]	sp|Q7ZXA8|THO5B_XENLA THO complex subunit 5 homolog B OS=Xenopus laevis OX=8355 GN=thoc5-b PE=1 SV=1	PF09766:Fms-interacting protein/Thoc5	GO:0000003,GO:0000280,GO:0000346,GO:0000347,GO:0000445,GO:0003674,GO:0003676,GO:0003723,GO:0003729,GO:0005488,GO:0005575,GO:0005622,GO:0005623,GO:0005634,GO:0006355,GO:0006403,GO:0006405,GO:0006406,GO:0006611,GO:0006810,GO:0006886,GO:0006913,GO:0006950,GO:0006996,GO:0007049,GO:0007140,GO:0007276,GO:0008104,GO:0008150,GO:0008152,GO:0008283,GO:0009266,GO:0009408,GO:0009628,GO:0009889,GO:0009891,GO:…	ko:K13174	ko03013,map03013
CMONTjg9622.t1	Contig00028:7205039-7205916	nudC domain-containing protein 3 [Anoplophora glabripennis]	sp|Q8IVD9|NUDC3_HUMAN NudC domain-containing protein 3 OS=Homo sapiens OX=9606 GN=NUDCD3 PE=1 SV=3	PF04969:CS domain|PF14050:N-terminal conserved domain of Nudc.	GO:0003674,GO:0005488,GO:0005515,GO:0005575,GO:0005622,GO:0005623,GO:0005737,GO:0005794,GO:0006457,GO:0006810,GO:0007097,GO:0008150,GO:0009987,GO:0012505,GO:0032502,GO:0043226,GO:0043227,GO:0043229,GO:0043231,GO:0044424,GO:0044444,GO:0044464,GO:0046907,GO:0051082,GO:0051179,GO:0051234,GO:0051640,GO:0051641,GO:0051647,GO:0051649,GO:0051656
CMONTjg9680.t1	Contig00028:9226235-9226624	hypothetical protein B5V51_12760 [Heliothis virescens]	sp|Q14CN4|K2C72_HUMAN Keratin, type II cytoskeletal 72 OS=Homo sapiens OX=9606 GN=KRT72 PE=1 SV=2
CMONTjg9490.t1	Contig00028:3340171-3341186	uncharacterized protein LOC112043401 [Bicyclus anynana]	sp|Q923Q2|STA13_MOUSE StAR-related lipid transfer protein 13 OS=Mus musculus OX=10090 GN=Stard13 PE=1 SV=5
CMONTjg9547.t1	Contig00028:5041818-5044196	uncharacterized protein K02A2.6-like [Diaphorina citri]	sp|P10394|POL4_DROME Retrovirus-related Pol polyprotein from transposon 412 OS=Drosophila melanogaster OX=7227 GN=POL PE=4 SV=1	PF00665:Integrase core domain|PF17919:RNase H-like domain found in reverse transcriptase		ko:K13755	ko00230,ko04020,ko04740,ko04742,ko04924,ko05032,map00230,map04020,map04740,map04742,map04924,map05032
CMONTjg9502.t1	Contig00028:3742813-3792693	PREDICTED: potassium/sodium hyperpolarization-activated cyclic nucleotide-gated channel 1-like [Nicrophorus vespilloides]	sp|O60741|HCN1_HUMAN Potassium/sodium hyperpolarization-activated cyclic nucleotide-gated channel 1 OS=Homo sapiens OX=9606 GN=HCN1 PE=1 SV=3	PF00027:Cyclic nucleotide-binding domain
CMONTjg9595.t1	Contig00028:6719397-6719801	uncharacterized protein LOC111055986 [Nilaparvata lugens]	sp|P16423|POLR_DROME Retrovirus-related Pol polyprotein from type-2 retrotransposable element R2DM OS=Drosophila melanogaster OX=7227 GN=pol PE=4 SV=1	PF00078:Reverse transcriptase (RNA-dependent DNA polymerase)
CMONTjg9565.t1	Contig00028:5508527-5566440	hypothetical protein YQE_07513, partial [Dendroctonus ponderosae]	sp|Q9H0J4|QRIC2_HUMAN Glutamine-rich protein 2 OS=Homo sapiens OX=9606 GN=QRICH2 PE=1 SV=1	PF16043:Domain of unknown function (DUF4795)
CMONTjg9572.t1	Contig00028:5764918-5769881	hypothetical protein C0J52_18913, partial [Blattella germanica]		PF13843:Transposase IS4
CMONTjg9464.t1	Contig00028:1778198-1819941	guanine nucleotide-binding protein subunit gamma-e [Agrilus planipennis]	sp|Q9NFZ3|GBGE_DROME Guanine nucleotide-binding protein subunit gamma-e OS=Drosophila melanogaster OX=7227 GN=Ggamma30A PE=1 SV=1	PF00631:GGL domain		ko:K04547	ko04014,ko04062,ko04151,ko04371,ko04713,ko04723,ko04724,ko04725,ko04726,ko04727,ko04728,ko04740,ko04742,ko04745,ko04926,ko05032,ko05034,ko05167,ko05200,map04014,map04062,map04151,map04371,map04713,map04723,map04724,map04725,map04726,map04727,map04728,map04740,map04742,map04745,map04926,map05032,map05034,map05167,map05200
CMONTjg9509.t1	Contig00028:4036985-4037335	uncharacterized protein LOC111063934 [Nilaparvata lugens]	sp|Q6CMM2|MAD1_KLULA Spindle assembly checkpoint component MAD1 OS=Kluyveromyces lactis (strain ATCC 8585 / CBS 2359 / DSM 70799 / NBRC 1267 / NRRL Y-1140 / WM37) OX=284590 GN=MAD1 PE=3 SV=1
CMONTjg9413.t1	Contig00028:217127-224574	PREDICTED: leucyl-cystinyl aminopeptidase-like [Bactrocera latifrons]	sp|Q15YN9|RL3_PSEA6 50S ribosomal protein L3 OS=Pseudoalteromonas atlantica (strain T6c / ATCC BAA-1087) OX=342610 GN=rplC PE=3 SV=1
CMONTjg9481.t1	Contig00028:2903430-2903759	hypothetical protein TcasGA2_TC031661 [Tribolium castaneum]	sp|Q03272|PO14_NASVI Retrovirus-related Pol polyprotein from type-1 retrotransposable element R1 4 (Fragment) OS=Nasonia vitripennis OX=7425 PE=4 SV=1
CMONTjg9564.t1	Contig00028:5488220-5501297	PREDICTED: uncharacterized protein LOC103314159 [Tribolium castaneum]	sp|E9QMW4|CP096_MOUSE Uncharacterized protein C16orf96 homolog OS=Mus musculus OX=10090 PE=2 SV=1
CMONTjg9658.t1	Contig00028:8541452-8541970	piggyBac transposable element-derived protein 4-like [Anoplophora glabripennis]	sp|P26436|ASPX_HUMAN Acrosomal protein SP-10 OS=Homo sapiens OX=9606 GN=ACRV1 PE=1 SV=2
CMONTjg9449.t1	Contig00028:1242027-1242398	uncharacterized protein LOC111419968 [Onthophagus taurus]	sp|Q96C92|ENTR1_HUMAN Endosome-associated-trafficking regulator 1 OS=Homo sapiens OX=9606 GN=ENTR1 PE=1 SV=3
CMONTjg9538.t1	Contig00028:4831303-4836300	hypothetical protein C0J52_12481 [Blattella germanica]	sp|P16423|POLR_DROME Retrovirus-related Pol polyprotein from type-2 retrotransposable element R2DM OS=Drosophila melanogaster OX=7227 GN=pol PE=4 SV=1	PF00078:Reverse transcriptase (RNA-dependent DNA polymerase)
CMONTjg9426.t1	Contig00028:894542-896089	cytosol aminopeptidase-like isoform X2 [Leptinotarsa decemlineata]	sp|P00727|AMPL_BOVIN Cytosol aminopeptidase OS=Bos taurus OX=9913 GN=LAP3 PE=1 SV=3	PF00883:Cytosol aminopeptidase family, catalytic domain|PF02789:Cytosol aminopeptidase family, N-terminal domain		ko:K11142	ko00330,ko00480,ko01100,map00330,map00480,map01100
CMONTjg9473.t1	Contig00028:2404796-2409274	PREDICTED: uncharacterized protein LOC106707777 [Papilio machaon]	sp|A9A9U5|RS7_METM6 30S ribosomal protein S7 OS=Methanococcus maripaludis (strain C6 / ATCC BAA-1332) OX=444158 GN=rps7 PE=3 SV=1
CMONTjg9427.t1	Contig00028:900155-910125	PREDICTED: hydroxyacylglutathione hydrolase, mitochondrial isoform X1 [Tribolium castaneum]	sp|Q4R6C1|GLO2_MACFA Hydroxyacylglutathione hydrolase, mitochondrial OS=Macaca fascicularis OX=9541 GN=HAGH PE=2 SV=2	PF00753:Metallo-beta-lactamase superfamily|PF16123:Hydroxyacylglutathione hydrolase C-terminus	GO:0001666,GO:0006950,GO:0008150,GO:0009628,GO:0036293,GO:0050896,GO:0070482	ko:K01069	ko00620,map00620
CMONTjg9675.t1	Contig00028:9095906-9111121	uncharacterized protein LOC111505091 [Leptinotarsa decemlineata]	sp|Q70RD5|HCST_MACFA Hematopoietic cell signal transducer OS=Macaca fascicularis OX=9541 GN=HCST PE=3 SV=1
CMONTjg9510.t1	Contig00028:4061258-4062227	uncharacterized protein LOC111516874, partial [Leptinotarsa decemlineata]	sp|Q84K25|COG8_ARATH Conserved oligomeric Golgi complex subunit 8 OS=Arabidopsis thaliana OX=3702 GN=COG8 PE=1 SV=1	PF03564:Protein of unknown function (DUF1759)
CMONTjg9641.t1	Contig00028:8046683-8048088	hypothetical protein G5I_05245 [Acromyrmex echinatior]	sp|Q6CXX3|HIR1_KLULA Protein HIR1 OS=Kluyveromyces lactis (strain ATCC 8585 / CBS 2359 / DSM 70799 / NBRC 1267 / NRRL Y-1140 / WM37) OX=284590 GN=HIR1 PE=3 SV=1
CMONTjg9590.t1	Contig00028:6591454-6592711	hypothetical protein Fcan01_25361 [Folsomia candida]	sp|B0S1E5|IF2_FINM2 Translation initiation factor IF-2 OS=Finegoldia magna (strain ATCC 29328) OX=334413 GN=infB PE=3 SV=1
CMONTjg9523.t1	Contig00028:4544927-4545719	stress response protein NST1-like [Leptinotarsa decemlineata]	sp|Q8CP76|EBH_STAES Extracellular matrix-binding protein ebh OS=Staphylococcus epidermidis (strain ATCC 12228) OX=176280 GN=ebh PE=4 SV=1
CMONTjg9656.t1	Contig00028:8540170-8540527	longitudinals lacking protein, isoforms H/M/V isoform X15 [Leptinotarsa decemlineata]	sp|Q53208|FIXC_SINFN Protein FixC OS=Sinorhizobium fredii (strain NBRC 101917 / NGR234) OX=394 GN=fixC PE=3 SV=1
CMONTjg9587.t1	Contig00028:6468799-6472973	uncharacterized protein Dvir_GJ10457 [Drosophila virilis]	sp|P94804|BGAL_HALL2 Beta-galactosidase BgaH OS=Haloferax lucentense (strain DSM 14919 / JCM 9276 / NCIMB 13854 / Aa 2.2) OX=1230452 GN=bgaH PE=1 SV=2
CMONTjg9608.t1	Contig00028:7005723-7053098	PREDICTED: uncharacterized protein LOC109533271 [Dendroctonus ponderosae]	sp|Q6IQX0|KD5BB_DANRE Lysine-specific demethylase 5B-B OS=Danio rerio OX=7955 GN=kdm5bb PE=2 SV=2
CMONTjg9411.t1	Contig00028:167238-170818		sp|M0R2J8|DCDC1_HUMAN Doublecortin domain-containing protein 1 OS=Homo sapiens OX=9606 GN=DCDC1 PE=1 SV=1
CMONTjg9601.t1	Contig00028:6905603-6906025	chromatin accessibility complex protein 1 [Anoplophora glabripennis]	sp|Q9NRG0|CHRC1_HUMAN Chromatin accessibility complex protein 1 OS=Homo sapiens OX=9606 GN=CHRAC1 PE=1 SV=1	PF00808:Histone-like transcription factor (CBF/NF-Y) and archaeal histone	GO:0000228,GO:0000785,GO:0000790,GO:0003674,GO:0005488,GO:0005515,GO:0005575,GO:0005622,GO:0005623,GO:0005634,GO:0005694,GO:0006325,GO:0006338,GO:0006996,GO:0008150,GO:0008623,GO:0009987,GO:0016043,GO:0031010,GO:0031974,GO:0031981,GO:0032991,GO:0034728,GO:0042766,GO:0043226,GO:0043227,GO:0043228,GO:0043229,GO:0043231,GO:0043232,GO:0043233,GO:0043933,GO:0044422,GO:0044424,GO:0044427,GO:0044428,GO:…	ko:K11656
CMONTjg9545.t1	Contig00028:4931982-4935518	piggyBac transposable element-derived protein 4-like [Leptinotarsa decemlineata]	sp|Q96DM1|PGBD4_HUMAN PiggyBac transposable element-derived protein 4 OS=Homo sapiens OX=9606 GN=PGBD4 PE=2 SV=3	PF13843:Transposase IS4
CMONTjg9545.t2	Contig00028:4923426-4933822	piggyBac transposable element-derived protein 4-like [Leptinotarsa decemlineata]	sp|Q96DM1|PGBD4_HUMAN PiggyBac transposable element-derived protein 4 OS=Homo sapiens OX=9606 GN=PGBD4 PE=2 SV=3	PF13843:Transposase IS4
CMONTjg9545.t3	Contig00028:4923426-4935518	piggyBac transposable element-derived protein 4-like [Leptinotarsa decemlineata]	sp|Q96DM1|PGBD4_HUMAN PiggyBac transposable element-derived protein 4 OS=Homo sapiens OX=9606 GN=PGBD4 PE=2 SV=3	PF13843:Transposase IS4
CMONTjg9545.t4	Contig00028:4923426-4935518	piggyBac transposable element-derived protein 4-like [Leptinotarsa decemlineata]	sp|Q96DM1|PGBD4_HUMAN PiggyBac transposable element-derived protein 4 OS=Homo sapiens OX=9606 GN=PGBD4 PE=2 SV=3	PF13843:Transposase IS4
CMONTjg9671.t1	Contig00028:9035138-9035632	LOW QUALITY PROTEIN: uncharacterized protein LOC111507449 [Leptinotarsa decemlineata]	sp|Q84VG7|FES1_ARATH Protein FRIGIDA-ESSENTIAL 1 OS=Arabidopsis thaliana OX=3702 GN=FES1 PE=1 SV=2
CMONTjg9433.t1	Contig00028:1006703-1023041	PREDICTED: sentrin-specific protease 8-like [Nicrophorus vespilloides]	sp|Q5FVJ8|SENP8_RAT Sentrin-specific protease 8 OS=Rattus norvegicus OX=10116 GN=Senp8 PE=2 SV=1	PF02902:Ulp1 protease family, C-terminal catalytic domain		ko:K08597
CMONTjg9618.t1	Contig00028:7190687-7191615	PREDICTED: NFU1 iron-sulfur cluster scaffold homolog, mitochondrial isoform X1 [Tribolium castaneum]	sp|B4PZ52|NFU1_DROYA NFU1 iron-sulfur cluster scaffold homolog, mitochondrial OS=Drosophila yakuba OX=7245 GN=GE15286 PE=3 SV=1	PF01106:NifU-like domain|PF08712:Scaffold protein Nfu/NifU N terminal		ko:K22074
CMONTjg9638.t1	Contig00028:7887929-7892770	uncharacterized protein LOC110374959 [Helicoverpa armigera]	sp|Q58599|Y1199_METJA Uncharacterized protein MJ1199 OS=Methanocaldococcus jannaschii (strain ATCC 43067 / DSM 2661 / JAL-1 / JCM 10045 / NBRC 100440) OX=243232 GN=MJ1199 PE=4 SV=1
CMONTjg9442.t1	Contig00028:1173620-1174048	PREDICTED: uncharacterized protein LOC107171911 [Diuraphis noxia]	sp|Q891P1|VATA2_CLOTE V-type ATP synthase alpha chain 2 OS=Clostridium tetani (strain Massachusetts / E88) OX=212717 GN=atpA2 PE=3 SV=1
CMONTjg9690.t1	Contig00028:9561184-9561610	PREDICTED: protein insensitive-like [Aethina tumida]	sp|Q8SYK5|INSV_DROME Protein insensitive OS=Drosophila melanogaster OX=7227 GN=insv PE=1 SV=2	PF10523:BEN domain
CMONTjg9511.t1	Contig00028:4096720-4145941	PREDICTED: uncharacterized protein LOC103314087 [Tribolium castaneum]
CMONTjg9653.t1	Contig00028:8495802-8496452	uncharacterized protein LOC111422751 [Onthophagus taurus]	sp|Q12SM7|ASSY_SHEDO Argininosuccinate synthase OS=Shewanella denitrificans (strain OS217 / ATCC BAA-1090 / DSM 15013) OX=318161 GN=argG PE=3 SV=1
CMONTjg9559.t1	Contig00028:5363423-5403151	Niemann-Pick C1 protein-like Protein [Tribolium castaneum]	sp|O15118|NPC1_HUMAN NPC intracellular cholesterol transporter 1 OS=Homo sapiens OX=9606 GN=NPC1 PE=1 SV=2	PF02460:Patched family|PF16414:Niemann-Pick C1 N terminus	GO:0000003,GO:0002165,GO:0003006,GO:0006629,GO:0006694,GO:0007275,GO:0007276,GO:0007281,GO:0007283,GO:0007286,GO:0007291,GO:0007349,GO:0007591,GO:0008150,GO:0008152,GO:0008202,GO:0008610,GO:0009058,GO:0009653,GO:0009791,GO:0009987,GO:0010817,GO:0016125,GO:0019953,GO:0022412,GO:0022414,GO:0030154,GO:0032368,GO:0032371,GO:0032374,GO:0032501,GO:0032502,GO:0032504,GO:0032879,GO:0034754,GO:0042180,GO:…	ko:K12385	ko04142,ko04979,map04142,map04979
CMONTjg9459.t1	Contig00028:1668344-1671844	putative Cyclin-related protein [Operophtera brumata]	sp|Q8IIG1|YK213_PLAF7 Uncharacterized protein PF11_0213 OS=Plasmodium falciparum (isolate 3D7) OX=36329 GN=PF11_0213 PE=1 SV=2
CMONTjg9422.t1	Contig00028:802568-814196	integrin alpha-PS1 isoform X2 [Cryptotermes secundus]	sp|P26006|ITA3_HUMAN Integrin alpha-3 OS=Homo sapiens OX=9606 GN=ITGA3 PE=1 SV=5
CMONTjg9478.t1	Contig00028:2702654-2703144	PREDICTED: uncharacterized protein LOC109535536 [Dendroctonus ponderosae]	sp|Q1GVM5|RLMH_SPHAL Ribosomal RNA large subunit methyltransferase H OS=Sphingopyxis alaskensis (strain DSM 13593 / LMG 18877 / RB2256) OX=317655 GN=rlmH PE=3 SV=1
CMONTjg9437.t1	Contig00028:1059517-1060574	PREDICTED: elongation factor 1-beta' [Aethina tumida]	sp|P29522|EF1B2_BOMMO Elongation factor 1-beta' OS=Bombyx mori OX=7091 PE=1 SV=2	PF00736:EF-1 guanine nucleotide exchange domain|PF10587:Eukaryotic elongation factor 1 beta central acidic region	GO:0003674,GO:0003676,GO:0003723,GO:0003746,GO:0005488,GO:0005575,GO:0005622,GO:0005623,GO:0005737,GO:0005853,GO:0006412,GO:0006414,GO:0006518,GO:0006807,GO:0008135,GO:0008150,GO:0008152,GO:0009058,GO:0009059,GO:0009987,GO:0010467,GO:0019538,GO:0032991,GO:0034641,GO:0034645,GO:0043043,GO:0043170,GO:0043603,GO:0043604,GO:0044237,GO:0044238,GO:0044249,GO:0044260,GO:0044267,GO:0044271,GO:0044424,GO:…	ko:K03232
CMONTjg9455.t1	Contig00028:1569954-1613396	clusterin-associated protein 1 homolog [Anoplophora glabripennis]	sp|Q7ZVC2|CLUA1_DANRE Clusterin-associated protein 1 homolog OS=Danio rerio OX=7955 GN=cluap1 PE=2 SV=2	PF10234:Clusterin-associated protein-1	GO:0005575,GO:0005622,GO:0005623,GO:0005813,GO:0005815,GO:0005856,GO:0005929,GO:0006996,GO:0008150,GO:0009987,GO:0015630,GO:0016043,GO:0022607,GO:0030030,GO:0030031,GO:0030990,GO:0030992,GO:0032991,GO:0042995,GO:0043226,GO:0043228,GO:0043229,GO:0043232,GO:0044085,GO:0044422,GO:0044424,GO:0044430,GO:0044446,GO:0044464,GO:0044782,GO:0060271,GO:0070925,GO:0071840,GO:0120025,GO:0120031,GO:0120036	ko:K19684
CMONTjg9467.t1	Contig00028:1930649-1930975	uncharacterized protein LOC108911126, partial [Anoplophora glabripennis]	sp|O30128|ADHS2_ARCFU Putative 2-amino-3,7-dideoxy-D-threo-hept-6-ulosonate synthase 2 OS=Archaeoglobus fulgidus (strain ATCC 49558 / VC-16 / DSM 4304 / JCM 9628 / NBRC 100126) OX=224325 GN=AF_0108 PE=3 SV=1
CMONTjg9644.t1	Contig00028:8166717-8181153	PREDICTED: RNA-directed DNA polymerase from mobile element jockey-like [Plutella xylostella]	sp|O02751|CFDP2_BOVIN Craniofacial development protein 2 OS=Bos taurus OX=9913 GN=CFDP2 PE=1 SV=2
CMONTjg9691.t1	Contig00028:9579282-9583778	PREDICTED: protein insensitive-like [Aethina tumida]	sp|Q8SYK5|INSV_DROME Protein insensitive OS=Drosophila melanogaster OX=7227 GN=insv PE=1 SV=2	PF10523:BEN domain
CMONTjg9629.t1	Contig00028:7330801-7331307	hypothetical protein C0J52_12025 [Blattella germanica]	sp|Q9M2U3|ALPL_ARATH Protein ALP1-like OS=Arabidopsis thaliana OX=3702 GN=At3g55350 PE=2 SV=1	PF13359:DDE superfamily endonuclease
CMONTjg9578.t1	Contig00028:6093790-6094794	uncharacterized protein LOC110996927 isoform X1 [Pieris rapae]	sp|P47261|Y015_MYCGE Putative ABC transporter ATP-binding protein MG015 OS=Mycoplasma genitalium (strain ATCC 33530 / G-37 / NCTC 10195) OX=243273 GN=MG015 PE=3 SV=1
CMONTjg9485.t1	Contig00028:3049895-3050200	PREDICTED: piggyBac transposable element-derived protein 2-like isoform X2 [Rhagoletis zephyria]	sp|P98177|FOXO4_HUMAN Forkhead box protein O4 OS=Homo sapiens OX=9606 GN=FOXO4 PE=1 SV=5
[truncated: 31,045 more rows]

## Sheet: TABLES2
orthologous group ID	AGLAB	APLAN	CMONT	DPOND	LDECE	NVESP	OTAUR	PPYRA	TCAST	p in CMONT	expansion/contraction	studied families	gene ID of CMONT	Pfam	Most domain
[truncated: 14,776 more rows]

[truncated: 1 more sheets: TABLES4]
